# Supplementary material for: Reactant-dependent volcano trends in Pt-catalyzed cycloalkane dehydrogenation: orbital hybridization-guided design of active sites
Source: Nat Commun. 2025 Dec 9;17:90. doi: 10.1038/s41467-025-66782-w (PMC12770571; doi:10.1038/s41467-025-66782-w)
Supplement: Supplementary file 3 — Source Data [file 41467_2025_66782_MOESM3_ESM.xlsx]

## Sheet: Fig.1a
	Particle size (nm)	Frequency (%)
	0.25	0.30769
	0.75	14.4615
0.375Pt/MAO	1.25	47.8462
	1.75	32
	2.25	4.30769
	2.75	0.76923
	3.25	0.30769
	3.75	0
	0.25	0
	0.75	6.56836
	1.25	27.882
1Pt/MAO	1.75	39.1421
	2.25	19.9732
	2.75	5.22788
	3.25	1.20643
	3.75	0
	0.25	0
	0.75	1.67131
	1.25	10.0279
	1.75	20.8914
3Pt/MAO	2.25	23.584
	2.75	19.4986
	3.25	13.2776
	3.75	7.05664
	4.25	3.06407
	4.75	0.7428
	5.25	0.1857

## Sheet: Fig.1b
3Pt/MAO	Wavenumber (cm–1)	Absorbance (a.u.)	1Pt/MAO	Wavenumber (cm–1)	Absorbance (a.u.)	0.375Pt/MAO	Wavenumber (cm–1)	Absorbance (a.u.)	0.15Pt/MAO	Wavenumber (cm–1)	Absorbance (a.u.)	0.05Pt/MAO	Wavenumber (cm–1)	Absorbance (a.u.)	0.02Pt/MAO	Wavenumber (cm–1)	Absorbance (a.u.)
	1750.08	0.00717		1750.08	0.00567		1750.08	0.0072		1750.08	0.00575		1750.08	0.00153		1750.08	0.00288
	1751.05	0.00748		1751.05	0.00611		1751.05	0.0075		1751.05	0.00585		1751.05	0.00168		1751.05	0.00275
	1752.01	0.00781		1752.01	0.00659		1752.01	0.00781		1752.01	0.00595		1752.01	0.00187		1752.01	0.00264
	1752.98	0.00816		1752.98	0.00705		1752.98	0.00811		1752.98	0.00605		1752.98	0.00207		1752.98	0.00255
	1753.94	0.00852		1753.94	0.00746		1753.94	0.00836		1753.94	0.00613		1753.94	0.00223		1753.94	0.00249
	1754.9	0.00887		1754.9	0.00778		1754.9	0.00855		1754.9	0.00618		1754.9	0.00233		1754.9	0.00244
	1755.87	0.00918		1755.87	0.00803		1755.87	0.00868		1755.87	0.0062		1755.87	0.00237		1755.87	0.0024
	1756.83	0.00947		1756.83	0.00821		1756.83	0.00878		1756.83	0.0062		1756.83	0.00237		1756.83	0.00237
	1757.8	0.00973		1757.8	0.00837		1757.8	0.00885		1757.8	0.00619		1757.8	0.00233		1757.8	0.00233
	1758.76	0.00998		1758.76	0.00853		1758.76	0.00892		1758.76	0.00618		1758.76	0.00227		1758.76	0.00229
	1759.73	0.01022		1759.73	0.00871		1759.73	0.00901		1759.73	0.00617		1759.73	0.00223		1759.73	0.00223
	1760.69	0.01049		1760.69	0.00893		1760.69	0.00913		1760.69	0.00617		1760.69	0.00221		1760.69	0.00218
	1761.65	0.01078		1761.65	0.00916		1761.65	0.00928		1761.65	0.00617		1761.65	0.00221		1761.65	0.00212
	1762.62	0.0111		1762.62	0.00939		1762.62	0.00942		1762.62	0.00617		1762.62	0.0022		1762.62	0.00208
	1763.58	0.01143		1763.58	0.00956		1763.58	0.00955		1763.58	0.00615		1763.58	0.00217		1763.58	0.00205
	1764.55	0.01176		1764.55	0.00965		1764.55	0.00963		1764.55	0.0061		1764.55	0.00208		1764.55	0.00204
	1765.51	0.01208		1765.51	0.00963		1765.51	0.00965		1765.51	0.00601		1765.51	0.00192		1765.51	0.00205
	1766.48	0.01237		1766.48	0.0095		1766.48	0.00961		1766.48	0.00588		1766.48	0.00169		1766.48	0.00206
	1767.44	0.01262		1767.44	0.00928		1767.44	0.00951		1767.44	0.00572		1767.44	0.00139		1767.44	0.00206
	1768.4	0.01284		1768.4	0.00904		1768.4	0.00938		1768.4	0.00557		1768.4	0.00107		1768.4	0.00205
	1769.37	0.01305		1769.37	0.00885		1769.37	0.00927		1769.37	0.00547		1769.37	0.000783		1769.37	0.00201
	1770.33	0.01327		1770.33	0.00879		1770.33	0.00922		1770.33	0.00544		1770.33	0.000586		1770.33	0.00193
	1771.3	0.01354		1771.3	0.00892		1771.3	0.00927		1771.3	0.00549		1771.3	0.000519		1771.3	0.00183
	1772.26	0.01387		1772.26	0.00927		1772.26	0.00944		1772.26	0.00564		1772.26	0.000588		1772.26	0.00172
	1773.22	0.01426		1773.22	0.00978		1773.22	0.0097		1773.22	0.00583		1773.22	0.000765		1773.22	0.0016
	1774.19	0.01471		1774.19	0.01039		1774.19	0.01002		1774.19	0.00604		1774.19	0.000998		1774.19	0.00149
	1775.15	0.01519		1775.15	0.01101		1775.15	0.01035		1775.15	0.00623		1775.15	0.00123		1775.15	0.0014
	1776.12	0.01568		1776.12	0.01158		1776.12	0.01066		1776.12	0.00638		1776.12	0.00143		1776.12	0.00133
	1777.08	0.01614		1777.08	0.01207		1777.08	0.01093		1777.08	0.00648		1777.08	0.00157		1777.08	0.00129
	1778.05	0.01657		1778.05	0.01247		1778.05	0.01115		1778.05	0.00655		1778.05	0.00165		1778.05	0.00128
	1779.01	0.01696		1779.01	0.01279		1779.01	0.01132		1779.01	0.00659		1779.01	0.00169		1779.01	0.00128
	1779.97	0.01732		1779.97	0.01306		1779.97	0.01146		1779.97	0.00663		1779.97	0.00169		1779.97	0.00128
	1780.94	0.01766		1780.94	0.01331		1780.94	0.01159		1780.94	0.00667		1780.94	0.00168		1780.94	0.0013
	1781.9	0.01801		1781.9	0.01355		1781.9	0.01173		1781.9	0.00673		1781.9	0.00168		1781.9	0.00132
	1782.87	0.01838		1782.87	0.01379		1782.87	0.01188		1782.87	0.0068		1782.87	0.00169		1782.87	0.00134
	1783.83	0.01876		1783.83	0.01401		1783.83	0.01203		1783.83	0.00686		1783.83	0.00169		1783.83	0.00136
	1784.8	0.01916		1784.8	0.01417		1784.8	0.01218		1784.8	0.00691		1784.8	0.00167		1784.8	0.00139
	1785.76	0.01954		1785.76	0.01424		1785.76	0.01228		1785.76	0.00693		1785.76	0.00161		1785.76	0.00141
	1786.72	0.0199		1786.72	0.01421		1786.72	0.01234		1786.72	0.00692		1786.72	0.00149		1786.72	0.00143
	1787.69	0.02021		1787.69	0.01409		1787.69	0.01235		1787.69	0.00688		1787.69	0.00133		1787.69	0.00144
	1788.65	0.02048		1788.65	0.01391		1788.65	0.01231		1788.65	0.00684		1788.65	0.00113		1788.65	0.00142
	1789.62	0.02073		1789.62	0.01373		1789.62	0.01224		1789.62	0.00681		1789.62	0.000937		1789.62	0.0014
	1790.58	0.02097		1790.58	0.01363		1790.58	0.01219		1790.58	0.0068		1790.58	0.000779		1790.58	0.00136
	1791.55	0.02125		1791.55	0.01364		1791.55	0.01218		1791.55	0.00684		1791.55	0.000692		1791.55	0.00133
	1792.51	0.02158		1792.51	0.0138		1792.51	0.01224		1792.51	0.00691		1792.51	0.000686		1792.51	0.0013
	1793.47	0.02196		1793.47	0.01408		1793.47	0.01235		1793.47	0.00701		1793.47	0.00075		1793.47	0.00129
	1794.44	0.02238		1794.44	0.01443		1794.44	0.0125		1794.44	0.00713		1794.44	0.000855		1794.44	0.00129
	1795.4	0.02281		1795.4	0.01479		1795.4	0.01267		1795.4	0.00724		1795.4	0.000968		1795.4	0.00129
	1796.37	0.02324		1796.37	0.01513		1796.37	0.01284		1796.37	0.00735		1796.37	0.00106		1796.37	0.00129
	1797.33	0.02365		1797.33	0.01543		1797.33	0.013		1797.33	0.00746		1797.33	0.00114		1797.33	0.00129
	1798.3	0.02403		1798.3	0.01569		1798.3	0.01315		1798.3	0.00757		1798.3	0.00119		1798.3	0.00128
	1799.26	0.02439		1799.26	0.01593		1799.26	0.01331		1799.26	0.00769		1799.26	0.00125		1799.26	0.00126
	1800.22	0.02476		1800.22	0.0162		1800.22	0.01349		1800.22	0.00783		1800.22	0.00134		1800.22	0.00123
	1801.19	0.02513		1801.19	0.01651		1801.19	0.0137		1801.19	0.00798		1801.19	0.00147		1801.19	0.00121
	1802.15	0.02551		1802.15	0.01684		1802.15	0.01392		1802.15	0.00813		1802.15	0.00162		1802.15	0.00119
	1803.12	0.02591		1803.12	0.01719		1803.12	0.01415		1803.12	0.00828		1803.12	0.00179		1803.12	0.00117
	1804.08	0.0263		1804.08	0.01753		1804.08	0.01437		1804.08	0.00841		1804.08	0.00194		1804.08	0.00116
	1805.05	0.02669		1805.05	0.01782		1805.05	0.01456		1805.05	0.00852		1805.05	0.00205		1805.05	0.00115
	1806.01	0.02706		1806.01	0.01806		1806.01	0.0147		1806.01	0.00861		1806.01	0.00212		1806.01	0.00115
	1806.97	0.0274		1806.97	0.01824		1806.97	0.01482		1806.97	0.00869		1806.97	0.00214		1806.97	0.00116
	1807.94	0.02772		1807.94	0.01839		1807.94	0.0149		1807.94	0.00877		1807.94	0.00213		1807.94	0.00119
	1808.9	0.02804		1808.9	0.01853		1808.9	0.01497		1808.9	0.00886		1808.9	0.00211		1808.9	0.00123
	1809.87	0.02836		1809.87	0.01871		1809.87	0.01505		1809.87	0.00895		1809.87	0.00211		1809.87	0.00128
	1810.83	0.02868		1810.83	0.01892		1810.83	0.01513		1810.83	0.00904		1810.83	0.00213		1810.83	0.00133
	1811.8	0.02902		1811.8	0.01918		1811.8	0.01523		1811.8	0.00913		1811.8	0.00219		1811.8	0.00137
	1812.76	0.02937		1812.76	0.01946		1812.76	0.01534		1812.76	0.0092		1812.76	0.00226		1812.76	0.00138
	1813.72	0.02971		1813.72	0.01974		1813.72	0.01544		1813.72	0.00926		1813.72	0.00235		1813.72	0.00138
	1814.69	0.03003		1814.69	0.02		1814.69	0.01552		1814.69	0.0093		1814.69	0.00242		1814.69	0.00137
	1815.65	0.03034		1815.65	0.0202		1815.65	0.01557		1815.65	0.00932		1815.65	0.00246		1815.65	0.00135
	1816.62	0.03062		1816.62	0.02035		1816.62	0.01559		1816.62	0.00932		1816.62	0.00248		1816.62	0.00133
	1817.58	0.03087		1817.58	0.02044		1817.58	0.01555		1817.58	0.0093		1817.58	0.00245		1817.58	0.00133
	1818.54	0.03108		1818.54	0.02046		1818.54	0.01547		1818.54	0.00927		1818.54	0.00239		1818.54	0.00133
	1819.51	0.03127		1819.51	0.02043		1819.51	0.01534		1819.51	0.00921		1819.51	0.00229		1819.51	0.00136
	1820.47	0.03143		1820.47	0.02034		1820.47	0.01516		1820.47	0.00913		1820.47	0.00216		1820.47	0.00139
	1821.44	0.03156		1821.44	0.0202		1821.44	0.01493		1821.44	0.00903		1821.44	0.002		1821.44	0.00142
	1822.4	0.03165		1822.4	0.02		1822.4	0.01466		1822.4	0.00891		1822.4	0.00181		1822.4	0.00145
	1823.37	0.0317		1823.37	0.01975		1823.37	0.01437		1823.37	0.00878		1823.37	0.00162		1823.37	0.00148
	1824.33	0.03172		1824.33	0.01946		1824.33	0.01406		1824.33	0.00864		1824.33	0.00145		1824.33	0.00149
	1825.29	0.03171		1825.29	0.01917		1825.29	0.01376		1825.29	0.00851		1825.29	0.00129		1825.29	0.00149
	1826.26	0.03169		1826.26	0.0189		1826.26	0.01349		1826.26	0.00841		1826.26	0.00119		1826.26	0.00148
	1827.22	0.03167		1827.22	0.01871		1827.22	0.01326		1827.22	0.00833		1827.22	0.00114		1827.22	0.00145
	1828.19	0.03166		1828.19	0.0186		1828.19	0.01308		1828.19	0.00831		1828.19	0.00116		1828.19	0.00142
	1829.15	0.03167		1829.15	0.01861		1829.15	0.01296		1829.15	0.00832		1829.15	0.00123		1829.15	0.00138
	1830.12	0.0317		1830.12	0.0187		1830.12	0.01287		1830.12	0.00838		1830.12	0.00135		1830.12	0.00134
	1831.08	0.03174		1831.08	0.01886		1831.08	0.01281		1831.08	0.00847		1831.08	0.00149		1831.08	0.00131
	1832.04	0.03179		1832.04	0.01904		1832.04	0.01275		1832.04	0.00856		1832.04	0.00164		1832.04	0.00129
	1833.01	0.03182		1833.01	0.0192		1833.01	0.01269		1833.01	0.00865		1833.01	0.00179		1833.01	0.00127
	1833.97	0.03184		1833.97	0.01931		1833.97	0.01259		1833.97	0.00871		1833.97	0.00191		1833.97	0.00126
	1834.94	0.03184		1834.94	0.01935		1834.94	0.01245		1834.94	0.00872		1834.94	0.00199		1834.94	0.00125
	1835.9	0.03181		1835.9	0.01929		1835.9	0.01227		1835.9	0.00867		1835.9	0.00204		1835.9	0.00124
	1836.87	0.03173		1836.87	0.01913		1836.87	0.01204		1836.87	0.00856		1836.87	0.00203		1836.87	0.00124
	1837.83	0.03159		1837.83	0.01887		1837.83	0.01176		1837.83	0.0084		1837.83	0.00196		1837.83	0.00124
	1838.79	0.03139		1838.79	0.01851		1838.79	0.01142		1838.79	0.0082		1838.79	0.00184		1838.79	0.00124
	1839.76	0.0311		1839.76	0.01806		1839.76	0.01102		1839.76	0.00796		1839.76	0.00168		1839.76	0.00123
	1840.72	0.03072		1840.72	0.01755		1840.72	0.01059		1840.72	0.00772		1840.72	0.0015		1840.72	0.00122
	1841.69	0.03028		1841.69	0.01702		1841.69	0.01013		1841.69	0.00748		1841.69	0.00132		1841.69	0.0012
	1842.65	0.02979		1842.65	0.01651		1842.65	0.00967		1842.65	0.00728		1842.65	0.00117		1842.65	0.00116
	1843.62	0.02932		1843.62	0.01609		1843.62	0.00926		1843.62	0.00711		1843.62	0.00108		1843.62	0.0011
	1844.58	0.02888		1844.58	0.01579		1844.58	0.00891		1844.58	0.007		1844.58	0.00107		1844.58	0.00103
	1845.54	0.02851		1845.54	0.01561		1845.54	0.00864		1845.54	0.00693		1845.54	0.00113		1845.54	0.000959
	1846.51	0.0282		1846.51	0.01553		1846.51	0.00844		1846.51	0.00689		1846.51	0.00124		1846.51	0.000898
	1847.47	0.02793		1847.47	0.01551		1847.47	0.00829		1847.47	0.00686		1847.47	0.00138		1847.47	0.00085
	1848.44	0.02767		1848.44	0.01548		1848.44	0.00814		1848.44	0.00681		1848.44	0.00152		1848.44	0.000818
	1849.4	0.02738		1849.4	0.01541		1849.4	0.00798		1849.4	0.00674		1849.4	0.00164		1849.4	0.000796
	1850.36	0.02703		1850.36	0.01527		1850.36	0.00777		1850.36	0.00664		1850.36	0.00172		1850.36	0.000777
	1851.33	0.02663		1851.33	0.01504		1851.33	0.00752		1851.33	0.0065		1851.33	0.00175		1851.33	0.000755
	1852.29	0.02616		1852.29	0.01473		1852.29	0.00721		1852.29	0.00632		1852.29	0.00175		1852.29	0.000725
	1853.26	0.02565		1853.26	0.01435		1853.26	0.00688		1853.26	0.00612		1853.26	0.00171		1853.26	0.000684
	1854.22	0.0251		1854.22	0.01392		1854.22	0.00653		1854.22	0.0059		1854.22	0.00165		1854.22	0.000634
	1855.18	0.02454		1855.18	0.01346		1855.18	0.00619		1855.18	0.00568		1855.18	0.00158		1855.18	0.000577
	1856.15	0.02398		1856.15	0.01298		1856.15	0.00585		1856.15	0.00545		1856.15	0.00151		1856.15	0.000518
	1857.11	0.02341		1857.11	0.01248		1857.11	0.00554		1857.11	0.00523		1857.11	0.00143		1857.11	0.000461
	1858.08	0.02284		1858.08	0.01197		1858.08	0.00525		1858.08	0.00501		1858.08	0.00134		1858.08	0.000411
	1859.04	0.02227		1859.04	0.01143		1859.04	0.00496		1859.04	0.00479		1859.04	0.00125		1859.04	0.000369
	1860.01	0.0217		1860.01	0.01087		1860.01	0.00467		1860.01	0.00456		1860.01	0.00113		1860.01	0.000339
	1860.97	0.02112		1860.97	0.01027		1860.97	0.00436		1860.97	0.00433		1860.97	0.000995		1860.97	0.00032
	1861.93	0.02053		1861.93	0.00963		1861.93	0.00403		1861.93	0.00407		1861.93	0.000822		1861.93	0.00031
	1862.9	0.01992		1862.9	0.00893		1862.9	0.00366		1862.9	0.00379		1862.9	0.000617		1862.9	0.000304
	1863.86	0.01929		1863.86	0.00819		1863.86	0.00326		1863.86	0.0035		1863.86	0.000386		1863.86	0.000297
	1864.83	0.01861		1864.83	0.00742		1864.83	0.00284		1864.83	0.00321		1864.83	0.000146		1864.83	0.000281
	1865.79	0.01791		1865.79	0.00667		1865.79	0.00243		1865.79	0.00293		1865.79	-7.36e-05		1865.79	0.000254
	1866.76	0.0172		1866.76	0.006		1866.76	0.00207		1866.76	0.00268		1866.76	-0.000243		1866.76	0.000214
	1867.72	0.0165		1867.72	0.00545		1867.72	0.00177		1867.72	0.00249		1867.72	-0.000335		1867.72	0.000167
	1868.68	0.01584		1868.68	0.00506		1868.68	0.00157		1868.68	0.00236		1868.68	-0.000337		1868.68	0.000119
	1869.65	0.01525		1869.65	0.00482		1869.65	0.00146		1869.65	0.00228		1869.65	-0.000256		1869.65	7.78e-05
	1870.61	0.01471		1870.61	0.00469		1870.61	0.00143		1870.61	0.00224		1870.61	-0.000119		1870.61	4.77e-05
	1871.58	0.01421		1871.58	0.00462		1871.58	0.00143		1871.58	0.00221		1871.58	4.09e-05		1871.58	2.89e-05
	1872.54	0.01374		1872.54	0.00454		1872.54	0.00143		1872.54	0.00217		1872.54	0.000192		1872.54	1.82e-05
	1873.51	0.01325		1873.51	0.00442		1873.51	0.00141		1873.51	0.0021		1873.51	0.00031		1873.51	1.04e-05
	1874.47	0.01274		1874.47	0.00423		1874.47	0.00136		1874.47	0.00201		1874.47	0.000387		1874.47	9.34e-07
	1875.43	0.01219		1875.43	0.00398		1875.43	0.00127		1875.43	0.00189		1875.43	0.000423		1875.43	-1.33e-05
	1876.4	0.01161		1876.4	0.00369		1876.4	0.00114		1876.4	0.00176		1876.4	0.000429		1876.4	-3.26e-05
	1877.36	0.01101		1877.36	0.00339		1877.36	0.00101		1877.36	0.00162		1877.36	0.000414		1877.36	-5.58e-05
	1878.33	0.01039		1878.33	0.00309		1878.33	0.000863		1878.33	0.00148		1878.33	0.000387		1878.33	-8.08e-05
	1879.29	0.00976		1879.29	0.00279		1879.29	0.000718		1879.29	0.00133		1879.29	0.000351		1879.29	-0.000105
	1880.26	0.00914		1880.26	0.00249		1880.26	0.000569		1880.26	0.00119		1880.26	0.000306		1880.26	-0.000128
	1881.22	0.00851		1881.22	0.00218		1881.22	0.000414		1881.22	0.00104		1881.22	0.000247		1881.22	-0.000148
	1882.18	0.00788		1882.18	0.00185		1882.18	0.000247		1882.18	0.000888		1882.18	0.000176		1882.18	-0.000166
	1883.15	0.00725		1883.15	0.00149		1883.15	7.05e-05		1883.15	0.000744		1883.15	9.36e-05		1883.15	-0.000182
	1884.11	0.00662		1884.11	0.00111		1884.11	-0.000111		1884.11	0.000608		1884.11	7.08e-06		1884.11	-0.000194
	1885.08	0.00599		1885.08	0.000733		1885.08	-0.00029		1885.08	0.000488		1885.08	-7.63e-05		1885.08	-0.000203
	1886.04	0.00537		1886.04	0.000371		1886.04	-0.000457		1886.04	0.000384		1886.04	-0.000151		1886.04	-0.000208
	1887.01	0.00476		1887.01	3.66e-05		1887.01	-0.000606		1887.01	0.000299		1887.01	-0.000212		1887.01	-0.00021
	1887.97	0.00416		1887.97	-0.000262		1887.97	-0.000733		1887.97	0.00023		1887.97	-0.000261		1887.97	-0.000208
	1888.93	0.00358		1888.93	-0.000521		1888.93	-0.000838		1888.93	0.000175		1888.93	-0.000297		1888.93	-0.000203
	1889.9	0.00302		1889.9	-0.000737		1889.9	-0.000923		1889.9	0.000132		1889.9	-0.000319		1889.9	-0.000195
	1890.86	0.0025		1890.86	-0.00091		1890.86	-0.000987		1890.86	0.000102		1890.86	-0.000327		1890.86	-0.000183
	1891.83	0.00202		1891.83	-0.00104		1891.83	-0.00103		1891.83	8.33e-05		1891.83	-0.000317		1891.83	-0.000168
	1892.79	0.00158		1892.79	-0.00113		1892.79	-0.00106		1892.79	7.52e-05		1892.79	-0.000288		1892.79	-0.000151
	1893.76	0.00119		1893.76	-0.00118		1893.76	-0.00106		1893.76	7.5e-05		1893.76	-0.000242		1893.76	-0.000134
	1894.72	0.000825		1894.72	-0.00122		1894.72	-0.00105		1894.72	7.94e-05		1894.72	-0.000183		1894.72	-0.000119
	1895.68	0.000477		1895.68	-0.00124		1895.68	-0.00103		1895.68	8.52e-05		1895.68	-0.000121		1895.68	-0.000109
	1896.65	0.000135		1896.65	-0.00128		1896.65	-0.00101		1896.65	9.06e-05		1896.65	-6.45e-05		1896.65	-0.000105
	1897.61	-0.000209		1897.61	-0.00133		1897.61	-0.000979		1897.61	9.53e-05		1897.61	-2.29e-05		1897.61	-0.000109
	1898.58	-0.000552		1898.58	-0.00141		1898.58	-0.000951		1898.58	0.0001		1898.58	-7.46e-07		1898.58	-0.000119
	1899.54	-0.00089		1899.54	-0.0015		1899.54	-0.000928		1899.54	0.000106		1899.54	1.18e-06		1899.54	-0.000135
	1900.5	-0.00121		1900.5	-0.0016		1900.5	-0.00091		1900.5	0.00011		1900.5	-1.52e-05		1900.5	-0.000154
	1901.47	-0.00152		1901.47	-0.00172		1901.47	-0.000902		1901.47	0.000111		1901.47	-4.55e-05		1901.47	-0.000176
	1902.43	-0.0018		1902.43	-0.00185		1902.43	-0.000906		1902.43	0.000106		1902.43	-8.54e-05		1902.43	-0.0002
	1903.4	-0.00207		1903.4	-0.00198		1903.4	-0.000923		1903.4	9.3e-05		1903.4	-0.000129		1903.4	-0.000224
	1904.36	-0.00233		1904.36	-0.00211		1904.36	-0.00095		1904.36	7.37e-05		1904.36	-0.000171		1904.36	-0.000244
	1905.33	-0.00256		1905.33	-0.00223		1905.33	-0.000979		1905.33	5.31e-05		1905.33	-0.000204		1905.33	-0.000257
	1906.29	-0.00278		1906.29	-0.00233		1906.29	-0.000999		1906.29	3.78e-05		1906.29	-0.000222		1906.29	-0.000259
	1907.25	-0.00298		1907.25	-0.00239		1907.25	-0.001		1907.25	3.26e-05		1907.25	-0.000219		1907.25	-0.000247
	1908.22	-0.00316		1908.22	-0.00241		1908.22	-0.000979		1908.22	3.91e-05		1908.22	-0.000194		1908.22	-0.000221
	1909.18	-0.0033		1909.18	-0.00239		1909.18	-0.000932		1909.18	5.31e-05		1909.18	-0.000153		1909.18	-0.000185
	1910.15	-0.00343		1910.15	-0.00235		1910.15	-0.000866		1910.15	6.67e-05		1910.15	-0.000104		1910.15	-0.000145
	1911.11	-0.00354		1911.11	-0.00231		1911.11	-0.000794		1911.11	7.13e-05		1911.11	-5.92e-05		1911.11	-0.000106
	1912.08	-0.00364		1912.08	-0.00228		1912.08	-0.000726		1912.08	6.08e-05		1912.08	-2.88e-05		1912.08	-7.36e-05
	1913.04	-0.00374		1913.04	-0.00229		1913.04	-0.000672		1913.04	3.47e-05		1913.04	-1.94e-05		1913.04	-4.92e-05
	1914	-0.00384		1914	-0.00233		1914	-0.000634		1914	-2.42e-06		1914	-3.13e-05		1914	-3.15e-05
	1914.97	-0.00393		1914.97	-0.00238		1914.97	-0.00061		1914.97	-4.13e-05		1914.97	-5.86e-05		1914.97	-1.73e-05
	1915.93	-0.00401		1915.93	-0.00243		1915.93	-0.000592		1915.93	-7.21e-05		1915.93	-9.14e-05		1915.93	-3.34e-06
	1916.9	-0.00407		1916.9	-0.00246		1916.9	-0.000573		1916.9	-8.59e-05		1916.9	-0.000118		1916.9	1.17e-05
	1917.86	-0.00411		1917.86	-0.00246		1917.86	-0.000543		1917.86	-7.72e-05		1917.86	-0.000128		1917.86	2.69e-05
	1918.83	-0.00412		1918.83	-0.00242		1918.83	-0.000498		1918.83	-4.41e-05		1918.83	-0.000116		1918.83	4.06e-05
	1919.79	-0.00411		1919.79	-0.00233		1919.79	-0.000433		1919.79	1.38e-05		1919.79	-7.81e-05		1919.79	5.07e-05
	1920.75	-0.00408		1920.75	-0.0022		1920.75	-0.000344		1920.75	9.6e-05		1920.75	-1.65e-05		1920.75	5.78e-05
	1921.72	-0.00403		1921.72	-0.00204		1921.72	-0.000228		1921.72	0.000201		1921.72	6.59e-05		1921.72	6.48e-05
	1922.68	-0.00396		1922.68	-0.00184		1922.68	-8.32e-05		1922.68	0.000327		1922.68	0.000163		1922.68	7.7e-05
	1923.65	-0.00387		1923.65	-0.00161		1923.65	8.75e-05		1923.65	0.000469		1923.65	0.00027		1923.65	9.97e-05
	1924.61	-0.00376		1924.61	-0.00137		1924.61	0.000278		1924.61	0.000618		1924.61	0.000377		1924.61	0.000136
	1925.57	-0.00364		1925.57	-0.00111		1925.57	0.000477		1925.57	0.000762		1925.57	0.000476		1925.57	0.000186
	1926.54	-0.00352		1926.54	-0.000867		1926.54	0.000673		1926.54	0.000891		1926.54	0.000561		1926.54	0.000246
	1927.5	-0.00339		1927.5	-0.000638		1927.5	0.000855		1927.5	0.000996		1927.5	0.000629		1927.5	0.000311
	1928.47	-0.00327		1928.47	-0.000431		1928.47	0.00102		1928.47	0.00108		1928.47	0.000678		1928.47	0.000375
	1929.43	-0.00314		1929.43	-0.000243		1929.43	0.00116		1929.43	0.00113		1929.43	0.000714		1929.43	0.000435
	1930.4	-0.003		1930.4	-6.62e-05		1930.4	0.00129		1930.4	0.00118		1930.4	0.000743		1930.4	0.000487
	1931.36	-0.00285		1931.36	0.000106		1931.36	0.00142		1931.36	0.00122		1931.36	0.000773		1931.36	0.000532
	1932.32	-0.00267		1932.32	0.000278		1932.32	0.00156		1932.32	0.00128		1932.32	0.000806		1932.32	0.000571
	1933.29	-0.00249		1933.29	0.000443		1933.29	0.0017		1933.29	0.00134		1933.29	0.000841		1933.29	0.000604
	1934.25	-0.0023		1934.25	0.000591		1934.25	0.00184		1934.25	0.00142		1934.25	0.000873		1934.25	0.000633
	1935.22	-0.00211		1935.22	0.000712		1935.22	0.00199		1935.22	0.00151		1935.22	0.000893		1935.22	0.000659
	1936.18	-0.00194		1936.18	0.000799		1936.18	0.00213		1936.18	0.0016		1936.18	0.000894		1936.18	0.000683
	1937.14	-0.00178		1937.14	0.000855		1937.14	0.00226		1937.14	0.00168		1937.14	0.000874		1937.14	0.000705
	1938.11	-0.00163		1938.11	0.000895		1938.11	0.00238		1938.11	0.00176		1938.11	0.000835		1938.11	0.000729
	1939.07	-0.00148		1939.07	0.000943		1939.07	0.0025		1939.07	0.00182		1939.07	0.000787		1939.07	0.000754
	1940.04	-0.00133		1940.04	0.00103		1940.04	0.00263		1940.04	0.00188		1940.04	0.000742		1940.04	0.000782
	1941	-0.00117		1941	0.00117		1941	0.00279		1941	0.00194		1941	0.000713		1941	0.000814
	1941.97	-0.000993		1941.97	0.00137		1941.97	0.00297		1941.97	0.00201		1941.97	0.000713		1941.97	0.000846
	1942.93	-0.00079		1942.93	0.00165		1942.93	0.0032		1942.93	0.0021		1942.93	0.000746		1942.93	0.00088
	1943.89	-0.000562		1943.89	0.00198		1943.89	0.00345		1943.89	0.00222		1943.89	0.000813		1943.89	0.000913
	1944.86	-0.000307		1944.86	0.00234		1944.86	0.00372		1944.86	0.00236		1944.86	0.000909		1944.86	0.000946
	1945.82	-2.17e-05		1945.82	0.00271		1945.82	0.004		1945.82	0.00251		1945.82	0.00103		1945.82	0.000982
	1946.79	0.000294		1946.79	0.00308		1946.79	0.00429		1946.79	0.00268		1946.79	0.00115		1946.79	0.00102
	1947.75	0.00064		1947.75	0.00344		1947.75	0.00456		1947.75	0.00285		1947.75	0.00127		1947.75	0.00107
	1948.72	0.00101		1948.72	0.00378		1948.72	0.00483		1948.72	0.003		1948.72	0.00138		1948.72	0.00112
	1949.68	0.0014		1949.68	0.0041		1949.68	0.00509		1949.68	0.00314		1949.68	0.00147		1949.68	0.00117
	1950.64	0.00179		1950.64	0.00441		1950.64	0.00535		1950.64	0.00326		1950.64	0.00154		1950.64	0.00122
	1951.61	0.00219		1951.61	0.00472		1951.61	0.00561		1951.61	0.00336		1951.61	0.0016		1951.61	0.00127
	1952.57	0.00258		1952.57	0.00503		1952.57	0.00588		1952.57	0.00346		1952.57	0.00164		1952.57	0.00132
	1953.54	0.00297		1953.54	0.00536		1953.54	0.00615		1953.54	0.00355		1953.54	0.00169		1953.54	0.00136
	1954.5	0.00335		1954.5	0.00571		1954.5	0.00644		1954.5	0.00367		1954.5	0.00175		1954.5	0.0014
	1955.47	0.00373		1955.47	0.00607		1955.47	0.00674		1955.47	0.00379		1955.47	0.00183		1955.47	0.00144
	1956.43	0.00412		1956.43	0.00644		1956.43	0.00705		1956.43	0.00394		1956.43	0.00192		1956.43	0.00148
	1957.39	0.00452		1957.39	0.00682		1957.39	0.00737		1957.39	0.00411		1957.39	0.00203		1957.39	0.00153
	1958.36	0.00495		1958.36	0.00718		1958.36	0.0077		1958.36	0.00429		1958.36	0.00214		1958.36	0.00158
	1959.32	0.0054		1959.32	0.00753		1959.32	0.00802		1959.32	0.00447		1959.32	0.00225		1959.32	0.00164
	1960.29	0.00587		1960.29	0.00786		1960.29	0.00834		1960.29	0.00466		1960.29	0.00233		1960.29	0.0017
	1961.25	0.00639		1961.25	0.0082		1961.25	0.00866		1961.25	0.00484		1961.25	0.0024		1961.25	0.00176
	1962.21	0.00693		1962.21	0.00855		1962.21	0.00898		1962.21	0.00503		1962.21	0.00244		1962.21	0.00183
	1963.18	0.0075		1963.18	0.00892		1963.18	0.00931		1963.18	0.00522		1963.18	0.00247		1963.18	0.0019
	1964.14	0.0081		1964.14	0.00933		1964.14	0.00964		1964.14	0.00542		1964.14	0.00249		1964.14	0.00197
	1965.11	0.00873		1965.11	0.00979		1965.11	0.00999		1965.11	0.00563		1965.11	0.00252		1965.11	0.00204
	1966.07	0.00937		1966.07	0.01029		1966.07	0.01036		1966.07	0.00584		1966.07	0.00256		1966.07	0.00212
	1967.04	0.01004		1967.04	0.01083		1967.04	0.01075		1967.04	0.00607		1967.04	0.00262		1967.04	0.00219
	1968	0.01072		1968	0.01141		1968	0.01116		1968	0.0063		1968	0.0027		1968	0.00226
	1968.96	0.01142		1968.96	0.012		1968.96	0.01159		1968.96	0.00653		1968.96	0.00281		1968.96	0.00233
	1969.93	0.01214		1969.93	0.0126		1969.93	0.01204		1969.93	0.00677		1969.93	0.00292		1969.93	0.00239
	1970.89	0.01287		1970.89	0.01319		1970.89	0.01249		1970.89	0.007		1970.89	0.00305		1970.89	0.00246
	1971.86	0.01362		1971.86	0.01378		1971.86	0.01294		1971.86	0.00723		1971.86	0.00317		1971.86	0.00251
	1972.82	0.01439		1972.82	0.01436		1972.82	0.0134		1972.82	0.00747		1972.82	0.00328		1972.82	0.00257
	1973.79	0.01518		1973.79	0.01493		1973.79	0.01385		1973.79	0.00771		1973.79	0.00339		1973.79	0.00263
	1974.75	0.01598		1974.75	0.0155		1974.75	0.0143		1974.75	0.00796		1974.75	0.00348		1974.75	0.0027
	1975.71	0.01681		1975.71	0.01608		1975.71	0.01476		1975.71	0.00822		1975.71	0.00358		1975.71	0.00278
	1976.68	0.01766		1976.68	0.01667		1976.68	0.01522		1976.68	0.00848		1976.68	0.00366		1976.68	0.00287
	1977.64	0.01855		1977.64	0.01727		1977.64	0.01569		1977.64	0.00873		1977.64	0.00375		1977.64	0.00297
	1978.61	0.01946		1978.61	0.01789		1978.61	0.01617		1978.61	0.00899		1978.61	0.00384		1978.61	0.00307
	1979.57	0.02039		1979.57	0.01852		1979.57	0.01666		1979.57	0.00923		1979.57	0.00392		1979.57	0.00317
	1980.54	0.02135		1980.54	0.01918		1980.54	0.01714		1980.54	0.00946		1980.54	0.004		1980.54	0.00327
	1981.5	0.02233		1981.5	0.01984		1981.5	0.01763		1981.5	0.00969		1981.5	0.00408		1981.5	0.00335
	1982.46	0.02331		1982.46	0.02051		1982.46	0.01812		1982.46	0.00992		1982.46	0.00416		1982.46	0.00343
	1983.43	0.02431		1983.43	0.02119		1983.43	0.01861		1983.43	0.01015		1983.43	0.00424		1983.43	0.0035
	1984.39	0.02532		1984.39	0.02187		1984.39	0.01911		1984.39	0.01038		1984.39	0.00432		1984.39	0.00357
	1985.36	0.02634		1985.36	0.02255		1985.36	0.01961		1985.36	0.01063		1985.36	0.0044		1985.36	0.00364
	1986.32	0.02737		1986.32	0.02323		1986.32	0.02013		1986.32	0.01088		1986.32	0.00447		1986.32	0.0037
	1987.29	0.02843		1987.29	0.02392		1987.29	0.02066		1987.29	0.01114		1987.29	0.00455		1987.29	0.00377
	1988.25	0.02951		1988.25	0.02463		1988.25	0.02122		1988.25	0.01141		1988.25	0.00462		1988.25	0.00384
	1989.21	0.03064		1989.21	0.02538		1989.21	0.02179		1989.21	0.01169		1989.21	0.0047		1989.21	0.00391
	1990.18	0.03181		1990.18	0.02617		1990.18	0.02239		1990.18	0.01199		1990.18	0.00479		1990.18	0.004
	1991.14	0.03304		1991.14	0.02703		1991.14	0.02302		1991.14	0.01231		1991.14	0.00488		1991.14	0.00409
	1992.11	0.03431		1992.11	0.02796		1992.11	0.02368		1992.11	0.01266		1992.11	0.00498		1992.11	0.00419
	1993.07	0.03563		1993.07	0.02893		1993.07	0.02436		1993.07	0.01302		1993.07	0.0051		1993.07	0.00431
	1994.04	0.03698		1994.04	0.02995		1994.04	0.02506		1994.04	0.01338		1994.04	0.00523		1994.04	0.00444
	1995	0.03835		1995	0.03098		1995	0.02576		1995	0.01373		1995	0.00536		1995	0.00458
	1995.96	0.03972		1995.96	0.03201		1995.96	0.02647		1995.96	0.01407		1995.96	0.0055		1995.96	0.00473
	1996.93	0.0411		1996.93	0.03302		1996.93	0.02716		1996.93	0.01439		1996.93	0.00564		1996.93	0.00487
	1997.89	0.04249		1997.89	0.03401		1997.89	0.02785		1997.89	0.01469		1997.89	0.00579		1997.89	0.00501
	1998.86	0.04389		1998.86	0.03498		1998.86	0.02853		1998.86	0.01499		1998.86	0.00593		1998.86	0.00513
	1999.82	0.04531		1999.82	0.03594		1999.82	0.0292		1999.82	0.0153		1999.82	0.00607		1999.82	0.00524
	2000.79	0.04677		2000.79	0.0369		2000.79	0.02987		2000.79	0.01561		2000.79	0.00621		2000.79	0.00533
	2001.75	0.04826		2001.75	0.03786		2001.75	0.03056		2001.75	0.01595		2001.75	0.00634		2001.75	0.00542
	2002.71	0.04978		2002.71	0.03884		2002.71	0.03126		2002.71	0.01629		2002.71	0.00646		2002.71	0.00549
	2003.68	0.05132		2003.68	0.03983		2003.68	0.03198		2003.68	0.01665		2003.68	0.00657		2003.68	0.00556
	2004.64	0.05289		2004.64	0.04084		2004.64	0.03271		2004.64	0.01701		2004.64	0.00667		2004.64	0.00563
	2005.61	0.05448		2005.61	0.04187		2005.61	0.03347		2005.61	0.01738		2005.61	0.00677		2005.61	0.00571
	2006.57	0.05609		2006.57	0.04291		2006.57	0.03424		2006.57	0.01774		2006.57	0.00687		2006.57	0.00579
	2007.53	0.05771		2007.53	0.04397		2007.53	0.03503		2007.53	0.0181		2007.53	0.00697		2007.53	0.00588
	2008.5	0.05936		2008.5	0.04504		2008.5	0.03583		2008.5	0.01846		2008.5	0.00708		2008.5	0.00598
	2009.46	0.06102		2009.46	0.04612		2009.46	0.03665		2009.46	0.01883		2009.46	0.00718		2009.46	0.00609
	2010.43	0.06271		2010.43	0.04718		2010.43	0.03748		2010.43	0.01919		2010.43	0.00728		2010.43	0.00621
	2011.39	0.06442		2011.39	0.04824		2011.39	0.03832		2011.39	0.01957		2011.39	0.00737		2011.39	0.00634
	2012.36	0.06616		2012.36	0.0493		2012.36	0.03919		2012.36	0.01995		2012.36	0.00745		2012.36	0.00647
	2013.32	0.06793		2013.32	0.05035		2013.32	0.04006		2013.32	0.02033		2013.32	0.00753		2013.32	0.0066
	2014.28	0.06973		2014.28	0.05142		2014.28	0.04096		2014.28	0.02073		2014.28	0.00761		2014.28	0.00673
	2015.25	0.07157		2015.25	0.05251		2015.25	0.04188		2015.25	0.02114		2015.25	0.00772		2015.25	0.00687
	2016.21	0.07345		2016.21	0.05365		2016.21	0.04282		2016.21	0.02158		2016.21	0.00785		2016.21	0.00701
	2017.18	0.07535		2017.18	0.05483		2017.18	0.04379		2017.18	0.02205		2017.18	0.00802		2017.18	0.00716
	2018.14	0.07729		2018.14	0.05606		2018.14	0.04478		2018.14	0.02253		2018.14	0.00822		2018.14	0.00731
	2019.11	0.07925		2019.11	0.05733		2019.11	0.04579		2019.11	0.02304		2019.11	0.00845		2019.11	0.00748
	2020.07	0.08122		2020.07	0.05863		2020.07	0.04683		2020.07	0.02355		2020.07	0.00868		2020.07	0.00766
	2021.03	0.08321		2021.03	0.05995		2021.03	0.04789		2021.03	0.02407		2021.03	0.00891		2021.03	0.00785
	2022	0.08521		2022	0.06128		2022	0.04897		2022	0.02459		2022	0.00913		2022	0.00804
	2022.96	0.08724		2022.96	0.06264		2022.96	0.05007		2022.96	0.0251		2022.96	0.00934		2022.96	0.00824
	2023.93	0.0893		2023.93	0.06401		2023.93	0.05118		2023.93	0.02562		2023.93	0.00953		2023.93	0.00843
	2024.89	0.0914		2024.89	0.06541		2024.89	0.05231		2024.89	0.02614		2024.89	0.00972		2024.89	0.0086
	2025.86	0.09355		2025.86	0.06684		2025.86	0.05345		2025.86	0.02666		2025.86	0.0099		2025.86	0.00876
	2026.82	0.09574		2026.82	0.06831		2026.82	0.05459		2026.82	0.02718		2026.82	0.01007		2026.82	0.0089
	2027.78	0.09797		2027.78	0.06981		2027.78	0.05574		2027.78	0.0277		2027.78	0.01025		2027.78	0.00903
	2028.75	0.10025		2028.75	0.07135		2028.75	0.0569		2028.75	0.02823		2028.75	0.01042		2028.75	0.00914
	2029.71	0.10256		2029.71	0.07292		2029.71	0.05807		2029.71	0.02875		2029.71	0.01059		2029.71	0.00926
	2030.68	0.10492		2030.68	0.07452		2030.68	0.05925		2030.68	0.02928		2030.68	0.01076		2030.68	0.00938
	2031.64	0.10732		2031.64	0.07616		2031.64	0.06046		2031.64	0.02982		2031.64	0.01093		2031.64	0.00952
	2032.6	0.10977		2032.6	0.07785		2032.6	0.06169		2032.6	0.03037		2032.6	0.0111		2032.6	0.00968
	2033.57	0.11226		2033.57	0.07958		2033.57	0.06293		2033.57	0.03091		2033.57	0.01128		2033.57	0.00987
	2034.53	0.1148		2034.53	0.08137		2034.53	0.0642		2034.53	0.03146		2034.53	0.01146		2034.53	0.01007
	2035.5	0.1174		2035.5	0.08322		2035.5	0.06548		2035.5	0.03201		2035.5	0.01163		2035.5	0.01029
	2036.46	0.12006		2036.46	0.08514		2036.46	0.06677		2036.46	0.03255		2036.46	0.01181		2036.46	0.01051
	2037.42	0.12278		2037.42	0.08711		2037.42	0.06806		2037.42	0.03308		2037.42	0.01199		2037.42	0.01073
	2038.39	0.12559		2038.39	0.08917		2038.39	0.06936		2038.39	0.0336		2038.39	0.01217		2038.39	0.01095
	2039.35	0.12849		2039.35	0.0913		2039.35	0.07066		2039.35	0.03411		2039.35	0.01237		2039.35	0.01118
	2040.32	0.13149		2040.32	0.09351		2040.32	0.07196		2040.32	0.0346		2040.32	0.01258		2040.32	0.0114
	2041.28	0.13458		2041.28	0.09581		2041.28	0.07327		2041.28	0.03508		2041.28	0.0128		2041.28	0.01163
	2042.25	0.13778		2042.25	0.09819		2042.25	0.07458		2042.25	0.03555		2042.25	0.01305		2042.25	0.01186
	2043.21	0.14106		2043.21	0.10066		2043.21	0.07589		2043.21	0.036		2043.21	0.0133		2043.21	0.0121
	2044.17	0.14443		2044.17	0.10319		2044.17	0.0772		2044.17	0.03643		2044.17	0.01356		2044.17	0.01235
	2045.14	0.1479		2045.14	0.10579		2045.14	0.07851		2045.14	0.03685		2045.14	0.01382		2045.14	0.0126
	2046.1	0.15147		2046.1	0.10844		2046.1	0.07982		2046.1	0.03724		2046.1	0.01407		2046.1	0.01286
	2047.07	0.15515		2047.07	0.11112		2047.07	0.08112		2047.07	0.03762		2047.07	0.01432		2047.07	0.01314
	2048.03	0.15895		2048.03	0.11385		2048.03	0.08242		2048.03	0.03797		2048.03	0.01456		2048.03	0.01343
	2049	0.16287		2049	0.11661		2049	0.08371		2049	0.0383		2049	0.0148		2049	0.01375
	2049.96	0.16694		2049.96	0.11943		2049.96	0.08497		2049.96	0.03862		2049.96	0.01504		2049.96	0.01409
	2050.93	0.17114		2050.93	0.12229		2050.93	0.08619		2050.93	0.03894		2050.93	0.01529		2050.93	0.01445
	2051.89	0.17546		2051.89	0.12521		2051.89	0.08735		2051.89	0.03925		2051.89	0.01555		2051.89	0.01483
	2052.85	0.17992		2052.85	0.12819		2052.85	0.08843		2052.85	0.03956		2052.85	0.01582		2052.85	0.01521
	2053.82	0.18449		2053.82	0.13123		2053.82	0.08939		2053.82	0.03988		2053.82	0.01609		2053.82	0.0156
	2054.78	0.1892		2054.78	0.13432		2054.78	0.09021		2054.78	0.0402		2054.78	0.01637		2054.78	0.01599
	2055.75	0.19402		2055.75	0.13745		2055.75	0.09086		2055.75	0.0405		2055.75	0.01664		2055.75	0.01638
	2056.71	0.19898		2056.71	0.14063		2056.71	0.09131		2056.71	0.04077		2056.71	0.01692		2056.71	0.01676
	2057.67	0.20406		2057.67	0.14384		2057.67	0.09152		2057.67	0.041		2057.67	0.01719		2057.67	0.01715
	2058.64	0.20928		2058.64	0.14709		2058.64	0.09145		2058.64	0.04115		2058.64	0.01746		2058.64	0.01753
	2059.6	0.21462		2059.6	0.15036		2059.6	0.09105		2059.6	0.04122		2059.6	0.0177		2059.6	0.01789
	2060.57	0.22009		2060.57	0.15365		2060.57	0.09027		2060.57	0.04119		2060.57	0.01793		2060.57	0.01823
	2061.53	0.22569		2061.53	0.15696		2061.53	0.08909		2061.53	0.04106		2061.53	0.01811		2061.53	0.01852
	2062.5	0.2314		2062.5	0.16026		2062.5	0.08747		2062.5	0.04081		2062.5	0.01824		2062.5	0.01875
	2063.46	0.23723		2063.46	0.16355		2063.46	0.0854		2063.46	0.04044		2063.46	0.01832		2063.46	0.01888
	2064.42	0.24316		2064.42	0.1668		2064.42	0.0829		2064.42	0.03996		2064.42	0.01833		2064.42	0.01891
	2065.39	0.24919		2065.39	0.16999		2065.39	0.07999		2065.39	0.03937		2065.39	0.01828		2065.39	0.01882
	2066.35	0.25529		2066.35	0.17307		2066.35	0.07673		2066.35	0.03866		2066.35	0.01816		2066.35	0.01859
	2067.32	0.26143		2067.32	0.176		2067.32	0.07316		2067.32	0.03784		2067.32	0.01798		2067.32	0.01822
	2068.28	0.26757		2068.28	0.17871		2068.28	0.06937		2068.28	0.0369		2068.28	0.01774		2068.28	0.01773
	2069.24	0.27368		2069.24	0.18114		2069.24	0.06543		2069.24	0.03585		2069.24	0.01744		2069.24	0.01712
	2070.21	0.27971		2070.21	0.18319		2070.21	0.06142		2070.21	0.03469		2070.21	0.01707		2070.21	0.01641
	2071.17	0.28562		2071.17	0.18481		2071.17	0.05745		2071.17	0.03345		2071.17	0.01665		2071.17	0.01563
	2072.14	0.29134		2072.14	0.18589		2072.14	0.05358		2072.14	0.03212		2072.14	0.01617		2072.14	0.0148
	2073.1	0.29681		2073.1	0.18638		2073.1	0.04989		2073.1	0.03074		2073.1	0.01565		2073.1	0.01396
	2074.07	0.30194		2074.07	0.1862		2074.07	0.04643		2074.07	0.02933		2074.07	0.01509		2074.07	0.01313
	2075.03	0.30663		2075.03	0.18529		2075.03	0.04325		2075.03	0.02792		2075.03	0.01451		2075.03	0.01233
	2075.99	0.3108		2075.99	0.1836		2075.99	0.04035		2075.99	0.02653		2075.99	0.01391		2075.99	0.0116
	2076.96	0.31436		2076.96	0.18112		2076.96	0.03772		2076.96	0.02519		2076.96	0.01333		2076.96	0.01095
	2077.92	0.31721		2077.92	0.17784		2077.92	0.03535		2077.92	0.02391		2077.92	0.01277		2077.92	0.01039
	2078.89	0.31929		2078.89	0.17376		2078.89	0.03319		2078.89	0.0227		2078.89	0.01223		2078.89	0.00992
	2079.85	0.32051		2079.85	0.16895		2079.85	0.0312		2079.85	0.02158		2079.85	0.01173		2079.85	0.00953
	2080.82	0.32079		2080.82	0.16345		2080.82	0.02933		2080.82	0.02052		2080.82	0.01127		2080.82	0.00922
	2081.78	0.32004		2081.78	0.15737		2081.78	0.02754		2081.78	0.01953		2081.78	0.01083		2081.78	0.00896
	2082.74	0.3182		2082.74	0.15081		2082.74	0.02578		2082.74	0.01856		2082.74	0.01042		2082.74	0.00874
	2083.71	0.31519		2083.71	0.1439		2083.71	0.02402		2083.71	0.0176		2083.71	0.01003		2083.71	0.00852
	2084.67	0.311		2084.67	0.13678		2084.67	0.02226		2084.67	0.01664		2084.67	0.00964		2084.67	0.0083
	2085.64	0.30562		2085.64	0.12961		2085.64	0.02049		2085.64	0.01565		2085.64	0.00925		2085.64	0.00805
	2086.6	0.29912		2086.6	0.12251		2086.6	0.01873		2086.6	0.01463		2086.6	0.00883		2086.6	0.00777
	2087.57	0.29157		2087.57	0.11562		2087.57	0.01701		2087.57	0.01357		2087.57	0.0084		2087.57	0.00746
	2088.53	0.2831		2088.53	0.10901		2088.53	0.01535		2088.53	0.0125		2088.53	0.00795		2088.53	0.00712
	2089.49	0.27384		2089.49	0.10276		2089.49	0.0138		2089.49	0.01143		2089.49	0.0075		2089.49	0.00676
	2090.46	0.26392		2090.46	0.09688		2090.46	0.01238		2090.46	0.01037		2090.46	0.00706		2090.46	0.00641
	2091.42	0.25348		2091.42	0.09139		2091.42	0.01112		2091.42	0.00935		2091.42	0.00664		2091.42	0.00606
	2092.39	0.24267		2092.39	0.08629		2092.39	0.01002		2092.39	0.00839		2092.39	0.00626		2092.39	0.00573
	2093.35	0.23162		2093.35	0.08155		2093.35	0.0091		2093.35	0.00751		2093.35	0.00594		2093.35	0.00543
	2094.32	0.22046		2094.32	0.07718		2094.32	0.00833		2094.32	0.00672		2094.32	0.00566		2094.32	0.00517
	2095.28	0.20932		2095.28	0.07317		2095.28	0.00771		2095.28	0.00602		2095.28	0.00544		2095.28	0.00495
	2096.24	0.19834		2096.24	0.06955		2096.24	0.00721		2096.24	0.00541		2096.24	0.00527		2096.24	0.00477
	2097.21	0.18766		2097.21	0.06632		2097.21	0.00681		2097.21	0.0049		2097.21	0.00513		2097.21	0.00464
	2098.17	0.17741		2098.17	0.06352		2098.17	0.00649		2098.17	0.00447		2098.17	0.00503		2098.17	0.00454
	2099.14	0.16777		2099.14	0.06114		2099.14	0.00624		2099.14	0.00411		2099.14	0.00495		2099.14	0.00448
	2100.1	0.15888		2100.1	0.05918		2100.1	0.00603		2100.1	0.00381		2100.1	0.00491		2100.1	0.00444
	2101.07	0.15087		2101.07	0.05763		2101.07	0.00586		2101.07	0.00357		2101.07	0.00488		2101.07	0.00442
	2102.03	0.14386		2102.03	0.05642		2102.03	0.00572		2102.03	0.00337		2102.03	0.00487		2102.03	0.00441
	2102.99	0.13792		2102.99	0.05553		2102.99	0.00561		2102.99	0.0032		2102.99	0.00487		2102.99	0.0044
	2103.96	0.1331		2103.96	0.05489		2103.96	0.00551		2103.96	0.00306		2103.96	0.00488		2103.96	0.00438
	2104.92	0.12938		2104.92	0.05445		2104.92	0.00543		2104.92	0.00294		2104.92	0.00489		2104.92	0.00435
	2105.89	0.12671		2105.89	0.05416		2105.89	0.00536		2105.89	0.00283		2105.89	0.00489		2105.89	0.00429
	2106.85	0.12503		2106.85	0.054		2106.85	0.00529		2106.85	0.00272		2106.85	0.00489		2106.85	0.00423
	2107.81	0.12422		2107.81	0.05393		2107.81	0.00523		2107.81	0.00262		2107.81	0.0049		2107.81	0.00415
	2108.78	0.12419		2108.78	0.05394		2108.78	0.00517		2108.78	0.00252		2108.78	0.0049		2108.78	0.00407
	2109.74	0.12482		2109.74	0.05404		2109.74	0.0051		2109.74	0.00242		2109.74	0.0049		2109.74	0.004
	2110.71	0.12599		2110.71	0.05421		2110.71	0.00502		2110.71	0.00233		2110.71	0.0049		2110.71	0.00394
	2111.67	0.1276		2111.67	0.05446		2111.67	0.00492		2111.67	0.00226		2111.67	0.00491		2111.67	0.00389
	2112.64	0.12955		2112.64	0.05479		2112.64	0.00482		2112.64	0.00219		2112.64	0.00491		2112.64	0.00386
	2113.6	0.13173		2113.6	0.05517		2113.6	0.0047		2113.6	0.00214		2113.6	0.00491		2113.6	0.00385
	2114.56	0.13405		2114.56	0.05558		2114.56	0.00457		2114.56	0.00211		2114.56	0.00491		2114.56	0.00385
	2115.53	0.13639		2115.53	0.05599		2115.53	0.00442		2115.53	0.00207		2115.53	0.0049		2115.53	0.00386
	2116.49	0.13864		2116.49	0.05634		2116.49	0.00427		2116.49	0.00203		2116.49	0.00489		2116.49	0.00388
	2117.46	0.14068		2117.46	0.05658		2117.46	0.0041		2117.46	0.00198		2117.46	0.00486		2117.46	0.0039
	2118.42	0.14238		2118.42	0.05662		2118.42	0.00392		2118.42	0.00192		2118.42	0.00483		2118.42	0.00391
	2119.39	0.14361		2119.39	0.05642		2119.39	0.00373		2119.39	0.00184		2119.39	0.00478		2119.39	0.00392
	2120.35	0.14424		2120.35	0.05591		2120.35	0.00352		2120.35	0.00176		2120.35	0.00473		2120.35	0.00391
	2121.31	0.14415		2121.31	0.05505		2121.31	0.0033		2121.31	0.00167		2121.31	0.00466		2121.31	0.00389
	2122.28	0.14323		2122.28	0.0538		2122.28	0.00307		2122.28	0.00158		2122.28	0.00458		2122.28	0.00385
	2123.24	0.14141		2123.24	0.05216		2123.24	0.00284		2123.24	0.0015		2123.24	0.0045		2123.24	0.00382
	2124.21	0.13863		2124.21	0.05015		2124.21	0.00261		2124.21	0.00142		2124.21	0.00441		2124.21	0.00377
	2125.17	0.13488		2125.17	0.0478		2125.17	0.00238		2125.17	0.00134		2125.17	0.00431		2125.17	0.00372
	2126.14	0.13019		2126.14	0.04515		2126.14	0.00216		2126.14	0.00125		2126.14	0.0042		2126.14	0.00367
	2127.1	0.12461		2127.1	0.04227		2127.1	0.00194		2127.1	0.00115		2127.1	0.00408		2127.1	0.0036
	2128.06	0.11822		2128.06	0.03922		2128.06	0.00173		2128.06	0.00103		2128.06	0.00396		2128.06	0.00353
	2129.03	0.11114		2129.03	0.03609		2129.03	0.00153		2129.03	0.000898		2129.03	0.00383		2129.03	0.00343
	2129.99	0.10352		2129.99	0.03294		2129.99	0.00133		2129.99	0.000754		2129.99	0.00369		2129.99	0.00332
	2130.96	0.0955		2130.96	0.02982		2130.96	0.00114		2130.96	0.000607		2130.96	0.00354		2130.96	0.0032
	2131.92	0.08725		2131.92	0.02681		2131.92	0.000953		2131.92	0.000463		2131.92	0.0034		2131.92	0.00308
	2132.89	0.07895		2132.89	0.02394		2132.89	0.000763		2132.89	0.000325		2132.89	0.00327		2132.89	0.00295
	2133.85	0.07075		2133.85	0.02124		2133.85	0.000571		2133.85	0.000193		2133.85	0.00314		2133.85	0.00283
	2134.81	0.06282		2134.81	0.01875		2134.81	0.000373		2134.81	6.61e-05		2134.81	0.00301		2134.81	0.00271
	2135.78	0.05527		2135.78	0.01647		2135.78	0.000173		2135.78	-5.98e-05		2135.78	0.00289		2135.78	0.00259
	2136.74	0.04823		2136.74	0.01442		2136.74	-2.57e-05		2136.74	-0.000186		2136.74	0.00277		2136.74	0.00248
	2137.71	0.04178		2137.71	0.01259		2137.71	-0.000215		2137.71	-0.000313		2137.71	0.00264		2137.71	0.00236
	2138.67	0.03598		2138.67	0.011		2138.67	-0.000386		2138.67	-0.000435		2138.67	0.00252		2138.67	0.00224
	2139.63	0.03084		2139.63	0.00964		2139.63	-0.000529		2139.63	-0.000544		2139.63	0.00242		2139.63	0.00213
	2140.6	0.02638		2140.6	0.00848		2140.6	-0.000638		2140.6	-0.000631		2140.6	0.00233		2140.6	0.00204
	2141.56	0.02255		2141.56	0.00753		2141.56	-0.000711		2141.56	-0.000686		2141.56	0.00227		2141.56	0.00198
	2142.53	0.01932		2142.53	0.00675		2142.53	-0.000749		2142.53	-0.000704		2142.53	0.00224		2142.53	0.00195
	2143.49	0.01663		2143.49	0.00614		2143.49	-0.000757		2143.49	-0.000683		2143.49	0.00225		2143.49	0.00195
	2144.45	0.01441		2144.45	0.00567		2144.45	-0.000739		2144.45	-0.000628		2144.45	0.00229		2144.45	0.00199
	2145.42	0.01259		2145.42	0.00531		2145.42	-0.000703		2145.42	-0.000547		2145.42	0.00237		2145.42	0.00205
	2146.38	0.01113		2146.38	0.00505		2146.38	-0.000652		2146.38	-0.000449		2146.38	0.00246		2146.38	0.00212
	2147.35	0.00996		2147.35	0.00487		2147.35	-0.000593		2147.35	-0.000344		2147.35	0.00257		2147.35	0.00221
	2148.31	0.00903		2148.31	0.00474		2148.31	-0.000528		2148.31	-0.000237		2148.31	0.00269		2148.31	0.00229
	2149.28	0.00832		2149.28	0.00465		2149.28	-0.00046		2149.28	-0.000128		2149.28	0.00282		2149.28	0.00238
	2150.24	0.00777		2150.24	0.0046		2150.24	-0.000395		2150.24	-1.56e-05		2150.24	0.00296		2150.24	0.00247
	2151.2	0.00735		2151.2	0.00457		2151.2	-0.000334		2151.2	0.000104		2151.2	0.00311		2151.2	0.00255
	2152.17	0.00706		2152.17	0.00456		2152.17	-0.000281		2152.17	0.000233		2152.17	0.00326		2152.17	0.00264
	2153.13	0.00685		2153.13	0.00457		2153.13	-0.000236		2153.13	0.00037		2153.13	0.00343		2153.13	0.00271
	2154.1	0.00673		2154.1	0.00459		2154.1	-0.000198		2154.1	0.00051		2154.1	0.00359		2154.1	0.00279
	2155.06	0.00668		2155.06	0.00462		2155.06	-0.000165		2155.06	0.000647		2155.06	0.00374		2155.06	0.00285
	2156.03	0.00667		2156.03	0.00465		2156.03	-0.000133		2156.03	0.000774		2156.03	0.00389		2156.03	0.00291
	2156.99	0.00672		2156.99	0.00468		2156.99	-0.0001		2156.99	0.000886		2156.99	0.00402		2156.99	0.00296
	2157.95	0.00679		2157.95	0.00471		2157.95	-6.5e-05		2157.95	0.000984		2157.95	0.00412		2157.95	0.003
	2158.92	0.00688		2158.92	0.00472		2158.92	-2.9e-05		2158.92	0.00107		2158.92	0.00421		2158.92	0.00303
	2159.88	0.00698		2159.88	0.00472		2159.88	5.42e-06		2159.88	0.00116		2159.88	0.00428		2159.88	0.00306
	2160.85	0.00708		2160.85	0.00472		2160.85	3.46e-05		2160.85	0.00125		2160.85	0.00433		2160.85	0.00309
	2161.81	0.00717		2161.81	0.00472		2161.81	5.54e-05		2161.81	0.00135		2161.81	0.00436		2161.81	0.00311
	2162.78	0.00726		2162.78	0.00473		2162.78	6.6e-05		2162.78	0.00144		2162.78	0.00439		2162.78	0.00312
	2163.74	0.00733		2163.74	0.00474		2163.74	6.71e-05		2163.74	0.00153		2163.74	0.00441		2163.74	0.00312
	2164.7	0.00738		2164.7	0.00477		2164.7	6.18e-05		2164.7	0.00161		2164.7	0.00443		2164.7	0.00312
	2165.67	0.00741		2165.67	0.00482		2165.67	5.44e-05		2165.67	0.00167		2165.67	0.00446		2165.67	0.00312
	2166.63	0.0074		2166.63	0.00487		2166.63	5e-05		2166.63	0.00171		2166.63	0.00449		2166.63	0.00312
	2167.6	0.00737		2167.6	0.00492		2167.6	5.25e-05		2167.6	0.00174		2167.6	0.00452		2167.6	0.00312
	2168.56	0.00732		2168.56	0.00497		2168.56	6.41e-05		2168.56	0.00175		2168.56	0.00455		2168.56	0.00312
	2169.53	0.00723		2169.53	0.00499		2169.53	8.41e-05		2169.53	0.00175		2169.53	0.00457		2169.53	0.00312
	2170.49	0.00713		2170.49	0.00498		2170.49	0.00011		2170.49	0.00174		2170.49	0.00459		2170.49	0.00311
	2171.45	0.00702		2171.45	0.00494		2171.45	0.000138		2171.45	0.00173		2171.45	0.00459		2171.45	0.00308
	2172.42	0.00689		2172.42	0.00487		2172.42	0.000163		2172.42	0.00172		2172.42	0.00458		2172.42	0.00304
	2173.38	0.00675		2173.38	0.00476		2173.38	0.000182		2173.38	0.00169		2173.38	0.00455		2173.38	0.00299
	2174.35	0.00661		2174.35	0.00463		2174.35	0.000195		2174.35	0.00166		2174.35	0.00452		2174.35	0.00293
	2175.31	0.00645		2175.31	0.00449		2175.31	0.000201		2175.31	0.00162		2175.31	0.00448		2175.31	0.00287
	2176.28	0.00628		2176.28	0.00434		2176.28	0.000202		2176.28	0.00158		2176.28	0.00443		2176.28	0.0028
	2177.24	0.00611		2177.24	0.00419		2177.24	0.0002		2177.24	0.00155		2177.24	0.00438		2177.24	0.00275
	2178.2	0.00593		2178.2	0.00404		2178.2	0.000197		2178.2	0.00153		2178.2	0.00433		2178.2	0.0027
	2179.17	0.00574		2179.17	0.0039		2179.17	0.000193		2179.17	0.00152		2179.17	0.00428		2179.17	0.00267
	2180.13	0.00555		2180.13	0.00377		2180.13	0.000189		2180.13	0.00153		2180.13	0.00423		2180.13	0.00264
	2181.1	0.00536		2181.1	0.00365		2181.1	0.000186		2181.1	0.00154		2181.1	0.00419		2181.1	0.00262
	2182.06	0.00515		2182.06	0.00355		2182.06	0.000183		2182.06	0.00156		2182.06	0.00416		2182.06	0.00258
	2183.03	0.00494		2183.03	0.00346		2183.03	0.000181		2183.03	0.00157		2183.03	0.00413		2183.03	0.00254
	2183.99	0.0047		2183.99	0.00337		2183.99	0.00018		2183.99	0.00158		2183.99	0.00409		2183.99	0.00249
	2184.95	0.00444		2184.95	0.00329		2184.95	0.000182		2184.95	0.00158		2184.95	0.00405		2184.95	0.00242
	2185.92	0.00414		2185.92	0.00321		2185.92	0.000186		2185.92	0.00157		2185.92	0.00399		2185.92	0.00235
	2186.88	0.00383		2186.88	0.00313		2186.88	0.00019		2186.88	0.00155		2186.88	0.00391		2186.88	0.00228
	2187.85	0.00349		2187.85	0.00304		2187.85	0.000194		2187.85	0.00152		2187.85	0.00381		2187.85	0.00222
	2188.81	0.00314		2188.81	0.00294		2188.81	0.000196		2188.81	0.0015		2188.81	0.0037		2188.81	0.00217
	2189.77	0.00279		2189.77	0.00283		2189.77	0.000196		2189.77	0.00147		2189.77	0.00359		2189.77	0.00213
	2190.74	0.00246		2190.74	0.00273		2190.74	0.000195		2190.74	0.00145		2190.74	0.00349		2190.74	0.00209
	2191.7	0.00215		2191.7	0.00263		2191.7	0.000196		2191.7	0.00144		2191.7	0.0034		2191.7	0.00205
	2192.67	0.00189		2192.67	0.00255		2192.67	0.0002		2192.67	0.00144		2192.67	0.00332		2192.67	0.002
	2193.63	0.00166		2193.63	0.00247		2193.63	0.000211		2193.63	0.00145		2193.63	0.00326		2193.63	0.00193
	2194.59	0.00148		2194.59	0.00241		2194.59	0.00023		2194.59	0.00147		2194.59	0.00319		2194.59	0.00185
	2195.56	0.00135		2195.56	0.00236		2195.56	0.000255		2195.56	0.0015		2195.56	0.00312		2195.56	0.00176
	2196.52	0.00126		2196.52	0.00232		2196.52	0.000282		2196.52	0.00152		2196.52	0.00304		2196.52	0.00165
	2197.49	0.00122		2197.49	0.00228		2197.49	0.00031		2197.49	0.00152		2197.49	0.00295		2197.49	0.00155
	2198.45	0.0012		2198.45	0.00225		2198.45	0.000333		2198.45	0.00151		2198.45	0.00287		2198.45	0.00145
	2199.42	0.00122		2199.42	0.00222		2199.42	0.00035		2199.42	0.00147		2199.42	0.00278		2199.42	0.00137

## Sheet: Fig.1c
PtO2	Energy (eV)	Intensity (a.u.)	0.02Pt/MAO	Energy (eV)	Intensity (a.u.)	0.05Pt/MAO	Energy (eV)	Intensity (a.u.)	0.15Pt/MAO	Energy (eV)	Intensity (a.u.)	Pt foil	Energy (eV)	Intensity (a.u.)
	11364.6	0.02104		11364.6	0.03937		11364.6	0.0351		11364.6	0.01971		11364.6	0.00783
	11369.6	0.01886		11369.6	0.03727		11369.6	0.00708		11369.6	0.01647		11369.6	0.00728
	11374.6	0.01655		11374.6	0.11393		11374.6	0.02084		11374.6	0.0272		11374.6	0.00686
	11379.6	0.01341		11379.6	0.09236		11379.6	0.01927		11379.6	0.02623		11379.6	0.00621
	11384.6	0.01247		11384.6	0.05265		11384.6	0.02676		11384.6	0.02913		11384.6	0.00583
	11389.6	0.01123		11389.6	0.03343		11389.6	0.01893		11389.6	0.0177		11389.6	0.00547
	11394.6	0.00995		11394.6	0.00223		11394.6	0.01217		11394.6	0.01387		11394.6	0.00513
	11399.6	0.00822		11399.6	-0.01398		11399.6	0.03805		11399.6	0.015		11399.6	0.00499
	11404.6	0.00785		11404.6	0.02587		11404.6	0.02594		11404.6	0.01072		11404.6	0.00456
	11409.6	0.007		11409.6	-0.00307		11409.6	-0.01608		11409.6	0.00916		11409.6	0.00426
	11414.6	0.00458		11414.6	-0.02308		11414.6	0.0031		11414.6	0.00559		11414.6	0.0036
	11419.6	0.00484		11419.6	0.03051		11419.6	-0.00757		11419.6	0.00416		11419.6	0.00315
	11424.6	0.00351		11424.6	0.06939		11424.6	0.0109		11424.6	0.0019		11424.6	0.00255
	11429.6	0.00295		11429.6	-0.01166		11429.6	-0.00823		11429.6	0.00404		11429.6	0.00204
	11434.6	0.00196		11434.6	-0.00371		11434.6	-0.01771		11434.6	0.00363		11434.6	0.00143
	11439.6	0.00146		11439.6	0.03936		11439.6	0.00519		11439.6	0.00542		11439.6	0.000828
	11444.6	0.000735		11444.6	0.01484		11444.6	0.01437		11444.6	-0.00566		11444.6	0.000217
	11449.6	0.000415		11449.6	0.04		11449.6	0.00877		11449.6	-0.00412		11449.6	-0.000354
	11454.6	-0.00115		11454.6	0.00814		11454.6	0.02905		11454.6	-0.00413		11454.6	-0.00086
	11459.6	-0.00131		11459.6	-0.06685		11459.6	0.00362		11459.6	0.00715		11459.6	-0.00134
	11464.6	-0.00199		11464.6	-0.06343		11464.6	-0.00574		11464.6	0.00158		11464.6	-0.00188
	11469.6	-0.00251		11469.6	-0.04996		11469.6	-0.012		11469.6	-0.00652		11469.6	-0.00231
	11474.6	-0.0029		11474.6	-0.03772		11474.6	-0.0128		11474.6	-0.00236		11474.6	-0.00278
	11479.6	-0.00288		11479.6	-0.02309		11479.6	-0.01503		11479.6	-0.00712		11479.6	-0.00306
	11484.6	-0.0032		11484.6	0.01048		11484.6	0.00463		11484.6	-0.00629		11484.6	-0.0032
	11489.6	-0.00347		11489.6	0.01562		11489.6	-0.01049		11489.6	-0.00856		11489.6	-0.00345
	11494.6	-0.00419		11494.6	-0.00083		11494.6	0.02286		11494.6	-0.01041		11494.6	-0.0036
	11499.6	-0.0042		11499.6	0.00732		11499.6	-0.01458		11499.6	0.00438		11499.6	-0.00344
	11504.6	-0.00372		11504.6	-0.033		11504.6	-0.03492		11504.6	-0.00682		11504.6	-0.00315
	11509.6	-0.00325		11509.6	-0.03023		11509.6	0.00757		11509.6	-0.00524		11509.6	-0.00254
	11514.6	-0.0027		11514.6	0.00675		11514.6	-0.00355		11514.6	-0.00829		11514.6	-0.00155
	11519.6	-0.0012		11519.6	0.05029		11519.6	0.01676		11519.6	0.01243		11519.6	3.86e-05
	11524.6	0.000485		11524.6	-0.00104		11524.6	0.00234		11524.6	0.00665		11524.6	0.0023
	11529.6	0.00327		11529.6	-0.00284		11529.6	0.01489		11529.6	0.00167		11529.6	0.00593
	11534.5	0.0075		11534.5	0.0599		11534.5	-0.00143		11534.5	0.01758		11534.5	0.01142
	11539.6	0.01358		11539.6	0.05384		11539.6	0.01315		11539.6	0.01973		11539.6	0.02014
	11544.5	0.0242		11544.5	0.07485		11544.5	0.03775		11544.5	0.04387		11544.5	0.03414
	11549.6	0.04363		11549.6	0.08713		11549.6	0.05218		11549.6	0.04784		11549.6	0.06071
	11549.9	0.04546		11549.9	0.11049		11549.9	0.05809		11549.9	0.0558		11549.9	0.06302
	11550.2	0.04757		11550.2	0.11653		11550.2	0.05617		11550.2	0.06428		11550.2	0.06523
	11550.5	0.04962		11550.5	0.13822		11550.5	0.0561		11550.5	0.05231		11550.5	0.06756
	11550.8	0.05132		11550.8	0.08499		11550.8	0.06844		11550.8	0.06213		11550.8	0.07013
	11551.1	0.05315		11551.1	0.10929		11551.1	0.078		11551.1	0.06576		11551.1	0.07246
	11551.4	0.05529		11551.4	0.09987		11551.4	0.04319		11551.4	0.06586		11551.4	0.0753
	11551.7	0.05748		11551.7	0.13992		11551.7	0.07812		11551.7	0.06046		11551.7	0.07887
	11552	0.05977		11552	0.11451		11552	0.068		11552	0.06837		11552	0.08107
	11552.3	0.06206		11552.3	0.06917		11552.3	0.06992		11552.3	0.07485		11552.3	0.0843
	11552.6	0.06441		11552.6	0.09201		11552.6	0.07744		11552.6	0.06995		11552.6	0.08759
	11552.9	0.06733		11552.9	0.0971		11552.9	0.08614		11552.9	0.08252		11552.9	0.09121
	11553.2	0.0703		11553.2	0.19262		11553.2	0.10927		11553.2	0.08315		11553.2	0.09497
	11553.5	0.07285		11553.5	0.10811		11553.5	0.10611		11553.5	0.07948		11553.5	0.09883
	11553.8	0.07582		11553.8	0.13215		11553.8	0.08766		11553.8	0.08301		11553.8	0.10319
	11554.1	0.07892		11554.1	0.13716		11554.1	0.07525		11554.1	0.09443		11554.1	0.10754
	11554.4	0.08193		11554.4	0.11923		11554.4	0.10874		11554.4	0.08735		11554.4	0.1123
	11554.7	0.08537		11554.7	0.17714		11554.7	0.10323		11554.7	0.10532		11554.7	0.11712
	11555	0.08954		11555	0.16748		11555	0.12359		11555	0.10941		11555	0.1224
	11555.3	0.09351		11555.3	0.19727		11555.3	0.09756		11555.3	0.10601		11555.3	0.12798
	11555.6	0.09804		11555.6	0.11771		11555.6	0.12328		11555.6	0.11421		11555.6	0.13403
	11555.9	0.10277		11555.9	0.12791		11555.9	0.10924		11555.9	0.12578		11555.9	0.14047
	11556.2	0.10806		11556.2	0.19134		11556.2	0.10351		11556.2	0.12228		11556.2	0.1472
	11556.5	0.11394		11556.5	0.21841		11556.5	0.12687		11556.5	0.13327		11556.5	0.15438
	11556.8	0.11997		11556.8	0.19739		11556.8	0.13923		11556.8	0.13774		11556.8	0.1625
	11557.1	0.12605		11557.1	0.23109		11557.1	0.15925		11557.1	0.14464		11557.1	0.17074
	11557.4	0.1328		11557.4	0.23288		11557.4	0.14343		11557.4	0.15061		11557.4	0.1799
	11557.7	0.13945		11557.7	0.1855		11557.7	0.12611		11557.7	0.16097		11557.7	0.18995
	11558	0.14691		11558	0.20253		11558	0.17074		11558	0.17875		11558	0.20002
	11558.3	0.1546		11558.3	0.26882		11558.3	0.20845		11558.3	0.1828		11558.3	0.2113
	11558.6	0.16263		11558.6	0.28475		11558.6	0.18691		11558.6	0.18738		11558.6	0.22327
	11558.9	0.17151		11558.9	0.27991		11558.9	0.18832		11558.9	0.20541		11558.9	0.23693
	11559.2	0.1815		11559.2	0.26852		11559.2	0.20338		11559.2	0.21447		11559.2	0.25123
	11559.5	0.1918		11559.5	0.29346		11559.5	0.19743		11559.5	0.22473		11559.5	0.26698
	11559.8	0.20316		11559.8	0.29443		11559.8	0.24999		11559.8	0.2441		11559.8	0.28383
	11560.1	0.21476		11560.1	0.30826		11560.1	0.24119		11560.1	0.26055		11560.1	0.30215
	11560.4	0.2283		11560.4	0.35958		11560.4	0.25068		11560.4	0.27871		11560.4	0.32299
	11560.7	0.24265		11560.7	0.3674		11560.7	0.27191		11560.7	0.29465		11560.7	0.34525
	11561	0.25674		11561	0.3814		11561	0.31354		11561	0.31211		11561	0.36997
	11561.3	0.27416		11561.3	0.36981		11561.3	0.34143		11561.3	0.34663		11561.3	0.39693
	11561.6	0.2923		11561.6	0.4769		11561.6	0.37025		11561.6	0.37769		11561.6	0.42522
	11561.9	0.313		11561.9	0.53567		11561.9	0.36491		11561.9	0.40974		11561.9	0.45705
	11562.2	0.33687		11562.2	0.52318		11562.2	0.43334		11562.2	0.44463		11562.2	0.49122
	11562.5	0.36379		11562.5	0.56646		11562.5	0.45234		11562.5	0.49766		11562.5	0.52902
	11562.8	0.3967		11562.8	0.58823		11562.8	0.46916		11562.8	0.53498		11562.8	0.56952
	11563.1	0.42992		11563.1	0.65186		11563.1	0.5248		11563.1	0.59929		11563.1	0.61315
	11563.4	0.46821		11563.4	0.73586		11563.4	0.58		11563.4	0.6647		11563.4	0.65838
	11563.7	0.51006		11563.7	0.75878		11563.7	0.64251		11563.7	0.71562		11563.7	0.70635
	11564	0.5553		11564	0.86052		11564	0.69483		11564	0.8026		11564	0.75728
	11564.3	0.60472		11564.3	0.91894		11564.3	0.77087		11564.3	0.86043		11564.3	0.80797
	11564.6	0.66233		11564.6	1.03713		11564.6	0.85231		11564.6	0.94121		11564.6	0.85874
	11564.9	0.72258		11564.9	1.1285		11564.9	0.94377		11564.9	1.03258		11564.9	0.9088
	11565.2	0.79253		11565.2	1.2696		11565.2	1.02837		11565.2	1.11205		11565.2	0.95531
	11565.5	0.86791		11565.5	1.38742		11565.5	1.14119		11565.5	1.20024		11565.5	0.99865
	11565.8	0.96146		11565.8	1.4211		11565.8	1.19428		11565.8	1.28256		11565.8	1.03811
	11566.1	1.05125		11566.1	1.53588		11566.1	1.27489		11566.1	1.3435		11566.1	1.07368
	11566.4	1.15892		11566.4	1.61072		11566.4	1.3454		11566.4	1.42153		11566.4	1.10199
	11566.7	1.27296		11566.7	1.67963		11566.7	1.41577		11566.7	1.46959		11566.7	1.12337
	11567	1.38861		11567	1.7525		11567	1.46949		11567	1.51937		11567	1.13999
	11567.3	1.52488		11567.3	1.83133		11567.3	1.53564		11567.3	1.55952		11567.3	1.15073
	11567.6	1.65644		11567.6	1.79986		11567.6	1.57862		11567.6	1.57725		11567.6	1.15644
	11567.9	1.80015		11567.9	1.89018		11567.9	1.61797		11567.9	1.58377		11567.9	1.15741
	11568.2	1.94233		11568.2	1.88563		11568.2	1.59571		11568.2	1.5853		11568.2	1.15421
	11568.5	2.08723		11568.5	1.95083		11568.5	1.66309		11568.5	1.57965		11568.5	1.14807
	11568.8	2.20623		11568.8	1.96969		11568.8	1.64432		11568.8	1.57164		11568.8	1.13951
	11569.1	2.30525		11569.1	1.91906		11569.1	1.65014		11569.1	1.53229		11569.1	1.1296
	11569.4	2.36411		11569.4	1.89467		11569.4	1.65468		11569.4	1.51195		11569.4	1.11839
	11569.7	2.37027		11569.7	1.82909		11569.7	1.5736		11569.7	1.47031		11569.7	1.10691
	11570	2.35191		11570	1.80286		11570	1.55641		11570	1.43627		11570	1.09554
	11570.3	2.27762		11570.3	1.73252		11570.3	1.51666		11570.3	1.39225		11570.3	1.08491
	11570.6	2.19309		11570.6	1.72822		11570.6	1.49524		11570.6	1.34929		11570.6	1.07424
	11570.9	2.08302		11570.9	1.65238		11570.9	1.46366		11570.9	1.30262		11570.9	1.06439
	11571.2	1.97093		11571.2	1.60993		11571.2	1.39415		11571.2	1.25876		11571.2	1.05505
	11571.5	1.85385		11571.5	1.52227		11571.5	1.34829		11571.5	1.22124		11571.5	1.04619
	11571.8	1.73187		11571.8	1.46558		11571.8	1.2851		11571.8	1.18997		11571.8	1.03807
	11572.1	1.61328		11572.1	1.43055		11572.1	1.28383		11572.1	1.15382		11572.1	1.03053
	11572.4	1.50578		11572.4	1.41408		11572.4	1.22998		11572.4	1.12594		11572.4	1.02371
	11572.7	1.41156		11572.7	1.41521		11572.7	1.19761		11572.7	1.09943		11572.7	1.01715
	11573	1.31642		11573	1.33388		11573	1.18196		11573	1.05953		11573	1.01099
	11573.3	1.23884		11573.3	1.31464		11573.3	1.16027		11573.3	1.04139		11573.3	1.00531
	11573.6	1.16721		11573.6	1.25462		11573.6	1.09558		11573.6	1.02605		11573.6	0.99996
	11573.9	1.09903		11573.9	1.26225		11573.9	1.09533		11573.9	1.0085		11573.9	0.99501
	11574.2	1.04197		11574.2	1.18065		11574.2	1.07506		11574.2	0.99836		11574.2	0.99064
	11574.5	0.99184		11574.5	1.18838		11574.5	1.04944		11574.5	0.9706		11574.5	0.98658
	11574.8	0.94638		11574.8	1.10052		11574.8	1.04352		11574.8	0.95306		11574.8	0.98299
	11575.1	0.90337		11575.1	1.06316		11575.1	0.99909		11575.1	0.95535		11575.1	0.97995
	11575.4	0.86865		11575.4	1.09444		11575.4	0.9674		11575.4	0.94516		11575.4	0.97746
	11575.7	0.83954		11575.7	1.13488		11575.7	0.97038		11575.7	0.94683		11575.7	0.9755
	11576	0.8127		11576	1.09036		11576	0.9759		11576	0.93265		11576	0.97421
	11576.3	0.79296		11576.3	1.12806		11576.3	0.96818		11576.3	0.9147		11576.3	0.97343
	11576.6	0.77627		11576.6	1.05873		11576.6	0.96316		11576.6	0.9118		11576.6	0.97326
	11576.9	0.7634		11576.9	1.05809		11576.9	0.96046		11576.9	0.90855		11576.9	0.97359
	11577.2	0.75381		11577.2	1.09298		11577.2	0.94557		11577.2	0.91011		11577.2	0.97446
	11577.5	0.7451		11577.5	1.0674		11577.5	0.93418		11577.5	0.90857		11577.5	0.97578
	11577.8	0.74056		11577.8	1.10406		11577.8	0.96131		11577.8	0.90813		11577.8	0.97741
	11578.1	0.7363		11578.1	1.04195		11578.1	0.97489		11578.1	0.9118		11578.1	0.9795
	11578.4	0.73284		11578.4	1.05004		11578.4	0.97558		11578.4	0.89927		11578.4	0.98197
	11578.7	0.73084		11578.7	0.99459		11578.7	0.92348		11578.7	0.90199		11578.7	0.98467
	11579	0.72954		11579	1.07155		11579	0.93358		11579	0.9107		11579	0.98731
	11579.3	0.72885		11579.3	1.08164		11579.3	0.94841		11579.3	0.91479		11579.3	0.99002
	11579.6	0.72866		11579.6	1.09739		11579.6	0.93067		11579.6	0.91246		11579.6	0.99275
	11579.9	0.72939		11579.9	1.0775		11579.9	0.95736		11579.9	0.90767		11579.9	0.99515
	11580.2	0.73037		11580.2	1.04347		11580.2	0.95316		11580.2	0.91033		11580.2	0.99751
	11580.5	0.73162		11580.5	1.02205		11580.5	0.95085		11580.5	0.90887		11580.5	0.99953
	11580.8	0.7339		11580.8	1.07666		11580.8	0.96048		11580.8	0.90951		11580.8	1.00097
	11581.1	0.7364		11581.1	1.1452		11581.1	0.95351		11581.1	0.91849		11581.1	1.002
	11581.4	0.73928		11581.4	1.09156		11581.4	0.96156		11581.4	0.93446		11581.4	1.00247
	11581.7	0.74281		11581.7	1.12084		11581.7	0.95456		11581.7	0.91465		11581.7	1.00229
	11582	0.74677		11582	1.10528		11582	0.9518		11582	0.93307		11582	1.00145
	11582.3	0.75144		11582.3	1.01856		11582.3	0.95622		11582.3	0.93131		11582.3	1.00014
	11582.6	0.75602		11582.6	1.02048		11582.6	0.95305		11582.6	0.93797		11582.6	0.99814
	11582.9	0.76066		11582.9	1.05615		11582.9	0.95758		11582.9	0.93816		11582.9	0.99558
	11583.2	0.7646		11583.2	1.13377		11583.2	0.96035		11583.2	0.92741		11583.2	0.99287
	11583.5	0.76826		11583.5	1.07888		11583.5	0.96987		11583.5	0.93107		11583.5	0.9898
	11583.8	0.77115		11583.8	1.05344		11583.8	0.97241		11583.8	0.938		11583.8	0.9864
	11584.1	0.77356		11584.1	1.00862		11584.1	0.97232		11584.1	0.93375		11584.1	0.98329
	11584.4	0.77512		11584.4	1.02007		11584.4	0.96807		11584.4	0.9348		11584.4	0.98018
	11584.7	0.77688		11584.7	1.08405		11584.7	0.98085		11584.7	0.93132		11584.7	0.9773
	11585	0.77893		11585	1.07928		11585	0.98418		11585	0.93507		11585	0.97477
	11585.3	0.78026		11585.3	1.0368		11585.3	0.9731		11585.3	0.92699		11585.3	0.97249
	11585.6	0.78129		11585.6	1.04104		11585.6	0.96212		11585.6	0.92682		11585.6	0.97054
	11585.9	0.78217		11585.9	1.01908		11585.9	0.95439		11585.9	0.94396		11585.9	0.96901
	11586.2	0.78349		11586.2	1.07183		11586.2	0.97012		11586.2	0.93658		11586.2	0.96777
	11586.5	0.78511		11586.5	1.13519		11586.5	0.97501		11586.5	0.93953		11586.5	0.96679
	11586.8	0.78749		11586.8	1.049		11586.8	0.97747		11586.8	0.9314		11586.8	0.96619
	11587.1	0.7903		11587.1	1.04434		11587.1	0.95596		11587.1	0.93737		11587.1	0.96582
	11587.4	0.79399		11587.4	1.03584		11587.4	0.9632		11587.4	0.93706		11587.4	0.96566
	11587.7	0.79852		11587.7	1.06639		11587.7	0.97089		11587.7	0.94557		11587.7	0.96578
	11588	0.80369		11588	1.06869		11588	0.96594		11588	0.95208		11588	0.96604
	11588.3	0.80994		11588.3	1.09273		11588.3	0.98146		11588.3	0.9549		11588.3	0.9665
	11588.6	0.81703		11588.6	1.08643		11588.6	0.98774		11588.6	0.9546		11588.6	0.96729
	11588.9	0.82525		11588.9	1.07753		11588.9	1.00079		11588.9	0.9415		11588.9	0.96831
	11589.2	0.83293		11589.2	1.06406		11589.2	0.98137		11589.2	0.94504		11589.2	0.96966
	11589.5	0.8413		11589.5	1.03723		11589.5	0.98033		11589.5	0.95828		11589.5	0.97137
	11589.8	0.84921		11589.8	1.1226		11589.8	0.97902		11589.8	0.96224		11589.8	0.97332
	11590.1	0.85741		11590.1	1.09463		11590.1	0.96977		11590.1	0.96435		11590.1	0.97546
	11590.4	0.8652		11590.4	1.06685		11590.4	0.9845		11590.4	0.96295		11590.4	0.97822
	11590.7	0.87257		11590.7	1.04195		11590.7	1.0101		11590.7	0.96073		11590.7	0.9812
	11591	0.87995		11591	1.06502		11591	1.00131		11591	0.95461		11591	0.98457
	11591.3	0.88627		11591.3	1.13443		11591.3	1		11591.3	0.96394		11591.3	0.98838
	11591.6	0.89247		11591.6	1.13851		11591.6	0.99371		11591.6	0.97893		11591.6	0.99222
	11591.9	0.89812		11591.9	1.1034		11591.9	0.99222		11591.9	0.9758		11591.9	0.9964
	11592.2	0.90297		11592.2	1.06651		11592.2	1.02311		11592.2	0.9771		11592.2	1.00062
	11592.5	0.90711		11592.5	1.10155		11592.5	1.00363		11592.5	0.98086		11592.5	1.00509
	11592.8	0.90997		11592.8	1.07883		11592.8	1.02722		11592.8	0.98815		11592.8	1.00975
	11593.1	0.91242		11593.1	1.11917		11593.1	0.99973		11593.1	1.00091		11593.1	1.0139
	11593.4	0.91479		11593.4	1.12539		11593.4	1.02374		11593.4	1.00058		11593.4	1.01817
	11593.7	0.91598		11593.7	1.1246		11593.7	1.00318		11593.7	0.99738		11593.7	1.02195
	11594	0.91646		11594	1.07815		11594	1.04359		11594	0.99817		11594	1.02542
	11594.3	0.91702		11594.3	1.11494		11594.3	1.00964		11594.3	1.00757		11594.3	1.02862
	11594.6	0.91738		11594.6	1.09884		11594.6	1.03261		11594.6	1.0071		11594.6	1.03113
	11594.9	0.91733		11594.9	1.13775		11594.9	1.03154		11594.9	1.01532		11594.9	1.03305
	11595.2	0.91719		11595.2	1.15648		11595.2	1.03542		11595.2	0.99819		11595.2	1.03432
	11595.5	0.91704		11595.5	1.11707		11595.5	1.06379		11595.5	0.9997		11595.5	1.03508
	11595.8	0.91729		11595.8	1.12909		11595.8	1.03837		11595.8	1.00223		11595.8	1.03521
	11596.1	0.91754		11596.1	1.02697		11596.1	1.0334		11596.1	1.01371		11596.1	1.03472
	11596.4	0.91778		11596.4	1.08947		11596.4	1.01289		11596.4	1.02013		11596.4	1.03375
	11596.7	0.91912		11596.7	1.12759		11596.7	1.05965		11596.7	1.02171		11596.7	1.03244
	11597	0.9207		11597	1.13976		11597	1.03407		11597	1.0179		11597	1.03066
	11597.3	0.92188		11597.3	1.07441		11597.3	1.04066		11597.3	1.01257		11597.3	1.02859
	11597.6	0.92344		11597.6	1.13158		11597.6	1.03259		11597.6	1.0147		11597.6	1.02619
	11597.9	0.92568		11597.9	1.13965		11597.9	1.04456		11597.9	1.01147		11597.9	1.02357
	11598.2	0.92805		11598.2	1.11911		11598.2	1.03721		11598.2	1.01761		11598.2	1.02089
	11598.5	0.93052		11598.5	1.1326		11598.5	1.07435		11598.5	1.01903		11598.5	1.01804
	11598.9	0.93396		11598.9	1.14321		11598.9	1.07381		11598.9	1.01835		11598.9	1.01449
	11600	0.94529		11600	1.1592		11600	1.04958		11600	1.0148		11600	1.00442
	11601.2	0.95791		11601.2	1.14818		11601.2	1.08206		11601.2	1.01455		11601.2	0.9969
	11602.4	0.97023		11602.4	1.13355		11602.4	1.06033		11602.4	1.01979		11602.4	0.99227
	11603.6	0.98414		11603.6	1.16423		11603.6	1.03707		11603.6	1.03619		11603.6	0.98911
	11604.8	0.99818		11604.8	1.15268		11604.8	1.06299		11604.8	1.04048		11604.8	0.98573
	11606.1	1.01559		11606.1	1.17551		11606.1	1.05938		11606.1	1.04134		11606.1	0.98103
	11607.4	1.0358		11607.4	1.17857		11607.4	1.07847		11607.4	1.04487		11607.4	0.97612
	11608.6	1.06197		11608.6	1.12249		11608.6	1.08721		11608.6	1.0431		11608.6	0.97299
	11610	1.09062		11610	1.13542		11610	1.06752		11610	1.04654		11610	0.97326
	11611.3	1.12064		11611.3	1.1704		11611.3	1.0797		11611.3	1.05137		11611.3	0.97726
	11612.6	1.14839		11612.6	1.12909		11612.6	1.08035		11612.6	1.05403		11612.6	0.98415
	11614	1.17395		11614	1.1479		11614	1.08861		11614	1.05881		11614	0.99253
	11615.4	1.18687		11615.4	1.18535		11615.4	1.11372		11615.4	1.06627		11615.4	1.00155
	11616.8	1.18542		11616.8	1.20108		11616.8	1.09968		11616.8	1.06908		11616.8	1.01084
	11618.2	1.17127		11618.2	1.1639		11618.2	1.10964		11618.2	1.06717		11618.2	1.01934
	11619.6	1.14539		11619.6	1.15192		11619.6	1.10851		11619.6	1.069		11619.6	1.02578
	11621.1	1.114		11621.1	1.14492		11621.1	1.07873		11621.1	1.07153		11621.1	1.02886
	11622.5	1.08264		11622.5	1.1771		11622.5	1.09001		11622.5	1.06147		11622.5	1.0285
	11624.1	1.05386		11624.1	1.15162		11624.1	1.07915		11624.1	1.05771		11624.1	1.02572
	11625.6	1.02798		11625.6	1.11364		11625.6	1.08987		11625.6	1.04544		11625.6	1.02201
	11627.1	1.00295		11627.1	1.14591		11627.1	1.07834		11627.1	1.03019		11627.1	1.01816
	11628.6	0.98064		11628.6	1.10934		11628.6	1.03906		11628.6	1.02261		11628.6	1.01448
	11630.2	0.96247		11630.2	1.07694		11630.2	1.04513		11630.2	1.0285		11630.2	1.01088
	11631.8	0.95058		11631.8	1.05118		11631.8	1.01794		11631.8	1.02138		11631.8	1.00784
	11633.4	0.94348		11633.4	1.05344		11633.4	1.01539		11633.4	1.01101		11633.4	1.00548
	11635.1	0.94056		11635.1	1.0859		11635.1	1.03319		11635.1	1.00089		11635.1	1.00341
	11636.7	0.94075		11636.7	1.06282		11636.7	1.03056		11636.7	0.98426		11636.7	1.00048
	11638.4	0.9443		11638.4	1.03654		11638.4	1.00832		11638.4	0.97871		11638.4	0.99631
	11640	0.94771		11640	1.03334		11640	1.0082		11640	0.99021		11640	0.99105
	11641.8	0.95359		11641.8	1.02957		11641.8	0.99576		11641.8	0.98946		11641.8	0.98536
	11643.5	0.95711		11643.5	1.03749		11643.5	1.00187		11643.5	0.98617		11643.5	0.98032
	11645.2	0.96036		11645.2	1.08584		11645.2	1.01606		11645.2	0.98388		11645.2	0.97626
	11647	0.96264		11647	1.05701		11647	1.01909		11647	0.98661		11647	0.97366
	11648.7	0.96543		11648.7	1.04525		11648.7	1.01663		11648.7	0.98738		11648.7	0.97223
	11650.6	0.96574		11650.6	1.00112		11650.6	0.98434		11650.6	0.9747		11650.6	0.97189
	11652.4	0.96728		11652.4	0.97402		11652.4	0.95808		11652.4	0.98338		11652.4	0.97337
	11654.2	0.96685		11654.2	0.99018		11654.2	0.98909		11654.2	0.99114		11654.2	0.97706
	11656.1	0.96774		11656.1	1.01438		11656.1	1.02589		11656.1	0.99403		11656.1	0.98257
	11658	0.96846		11658	1.02708		11658	1.01001		11658	0.9863		11658	0.98928
	11659.9	0.97019		11659.9	1.00466		11659.9	1.00393		11659.9	0.99124		11659.9	0.99541
	11661.7	0.97216		11661.7	1.00861		11661.7	0.98197		11661.7	0.99468		11661.7	1.00025
	11663.7	0.97523		11663.7	1.03445		11663.7	1.00174		11663.7	0.99474		11663.7	1.00355
	11665.7	0.98003		11665.7	1.08683		11665.7	1.02367		11665.7	1.01529		11665.7	1.00498
	11667.6	0.98593		11667.6	1.10553		11667.6	1.02613		11667.6	1.01459		11667.6	1.00505
	11669.6	0.99299		11669.6	1.10181		11669.6	1.03377		11669.6	1.01504		11669.6	1.00439
	11671.6	0.9997		11671.6	1.09304		11671.6	1.02454		11671.6	1.0099		11671.6	1.00355
	11673.6	1.00825		11673.6	1.11518		11673.6	1.02766		11673.6	1.01108		11673.6	1.00241
	11675.7	1.01632		11675.7	1.05159		11675.7	0.99746		11675.7	1.01734		11675.7	1.00118
	11677.8	1.02579		11677.8	1.01603		11677.8	1.02504		11677.8	1.02535		11677.8	1.00021
	11679.9	1.0332		11679.9	1.06114		11679.9	1.02112		11679.9	1.02284		11679.9	1.00001
	11682	1.04058		11682	1.0816		11682	1.04356		11682	1.01412		11682	1.00091
	11684.1	1.04589		11684.1	1.0787		11684.1	1.0412		11684.1	1.0145		11684.1	1.00282
	11686.2	1.04724		11686.2	1.10694		11686.2	1.03154		11686.2	1.01526		11686.2	1.00531
	11688.4	1.04601		11688.4	1.11699		11688.4	1.034		11688.4	1.01745		11688.4	1.00741
	11690.6	1.04215		11690.6	1.06066		11690.6	1.02513		11690.6	1.016		11690.6	1.00831
	11692.8	1.03666		11692.8	1.10432		11692.8	1.04462		11692.8	1.01967		11692.8	1.00767
	11695	1.03125		11695	1.08951		11695	1.04866		11695	1.0151		11695	1.00528
	11697.2	1.02502		11697.2	1.08878		11697.2	1.03269		11697.2	1.00653		11697.2	1.00121
	11699.5	1.02053		11699.5	1.05533		11699.5	1.02481		11699.5	1.00818		11699.5	0.99585
	11701.7	1.01321		11701.7	1.03161		11701.7	1.0126		11701.7	1.00324		11701.7	0.98995
	11704.1	1.00772		11704.1	1.02341		11704.1	1.02342		11704.1	1.01083		11704.1	0.98414
	11706.4	1.00348		11706.4	0.99984		11706.4	1.0182		11706.4	0.99657		11706.4	0.97977
	11708.7	0.9987		11708.7	1.0125		11708.7	1.01069		11708.7	0.99409		11708.7	0.97787
	11711.1	0.99561		11711.1	1.06446		11711.1	1.02475		11711.1	0.99213		11711.1	0.97812
	11713.4	0.99213		11713.4	1.04764		11713.4	0.98359		11713.4	0.97791		11713.4	0.98006
	11715.8	0.98996		11715.8	1.02254		11715.8	0.99517		11715.8	0.98789		11715.8	0.98346
	11718.2	0.98699		11718.2	0.9966		11718.2	0.99893		11718.2	0.98635		11718.2	0.98753
	11720.7	0.98312		11720.7	1.00035		11720.7	1.0146		11720.7	0.98978		11720.7	0.99167
	11723.1	0.97994		11723.1	1.01601		11723.1	1.02867		11723.1	0.98689		11723.1	0.9955
	11725.6	0.97687		11725.6	1.0275		11725.6	1.01238		11725.6	0.98792		11725.6	0.99871
	11728.1	0.97416		11728.1	1.00645		11728.1	1.01037		11728.1	0.99399		11728.1	1.00143
	11730.6	0.97404		11730.6	0.96911		11730.6	1.02163		11730.6	0.99991		11730.6	1.00372
	11733.1	0.97539		11733.1	1.00204		11733.1	1.00657		11733.1	1.00739		11733.1	1.00559
	11735.6	0.97705		11735.6	1.00402		11735.6	0.99336		11735.6	1.00847		11735.6	1.00665
	11738.2	0.97914		11738.2	0.97857		11738.2	0.98437		11738.2	0.9963		11738.2	1.00686
	11740.8	0.98193		11740.8	0.94968		11740.8	0.99672		11740.8	0.99462		11740.8	1.00637
	11743.4	0.98492		11743.4	0.99046		11743.4	0.98949		11743.4	0.99257		11743.4	1.00611
	11746	0.98748		11746	1.04112		11746	1.02052		11746	0.99748		11746	1.00645
	11748.6	0.99176		11748.6	1.04135		11748.6	1.02994		11748.6	1.01688		11748.6	1.00815
	11751.3	0.99563		11751.3	1.04411		11751.3	1.01095		11751.3	1.01498		11751.3	1.0108
	11754	0.99815		11754	1.05244		11754	1.00823		11754	1.00813		11754	1.0135
	11756.7	1.0057		11756.7	0.98988		11756.7	1.02963		11756.7	1.0047		11756.7	1.01503
	11759.4	1.01067		11759.4	0.98109		11759.4	0.99478		11759.4	1.00778		11759.4	1.01393
	11762.1	1.01667		11762.1	1.02275		11762.1	0.98238		11762.1	1.01498		11762.1	1.0097
	11764.9	1.02184		11764.9	1.00054		11764.9	1.0141		11764.9	1.01553		11764.9	1.00365
	11767.6	1.02401		11767.6	1.02106		11767.6	1.01444		11767.6	1.01985		11767.6	0.99789
	11770.4	1.02738		11770.4	1.01859		11770.4	1.01234		11770.4	1.00945		11770.4	0.99355
	11773.2	1.02645		11773.2	0.94083		11773.2	0.99758		11773.2	1.01209		11773.2	0.99069
	11776.1	1.02775		11776.1	1.01239		11776.1	0.98527		11776.1	1.00636		11776.1	0.98916
	11778.9	1.02455		11778.9	1.00373		11778.9	0.97852		11778.9	1.01219		11778.9	0.98809
	11781.8	1.02071		11781.8	0.96347		11781.8	1.00248		11781.8	0.99831		11781.8	0.98752
	11784.7	1.01608		11784.7	1.00835		11784.7	1.00261		11784.7	1.00555		11784.7	0.98753
	11787.6	1.01173		11787.6	0.98803		11787.6	1.01173		11787.6	1.00271		11787.6	0.98803
	11790.5	1.00887		11790.5	0.97665		11790.5	0.99682		11790.5	1.0012		11790.5	0.98867
	11793.4	1.00413		11793.4	1.03417		11793.4	0.98971		11793.4	0.9984		11793.4	0.98982
	11796.4	1.00322		11796.4	0.96661		11796.4	0.97326		11796.4	1.00392		11796.4	0.99157
	11799.4	1.0013		11799.4	0.96335		11799.4	1.0246		11799.4	1.0017		11799.4	0.9944
	11802.4	0.99983		11802.4	0.95354		11802.4	0.99162		11802.4	0.99782		11802.4	0.99837
	11805.4	0.99923		11805.4	1.01564		11805.4	0.97084		11805.4	0.99902		11805.4	1.0032
	11808.5	0.99865		11808.5	1.05631		11808.5	0.96934		11808.5	1.00154		11808.5	1.00834
	11811.5	0.99915		11811.5	1.08723		11811.5	0.9794		11811.5	1.00058		11811.5	1.01306
	11814.6	1.00024		11814.6	1.05584		11814.6	1.01714		11814.6	0.99091		11814.6	1.01659
	11817.7	1.00088		11817.7	0.99503		11817.7	1.00372		11817.7	0.99094		11817.7	1.01828
	11820.8	1.00122		11820.8	0.96868		11820.8	0.98113		11820.8	0.9992		11820.8	1.01807
	11823.9	1.00288		11823.9	1.01625		11823.9	0.95696		11823.9	0.99639		11823.9	1.01623
	11827.1	1.00427		11827.1	1.02425		11827.1	0.98052		11827.1	0.99714		11827.1	1.01317
	11830.2	1.00593		11830.2	0.96224		11830.2	0.99441		11830.2	0.99801		11830.2	1.00907
	11833.4	1.00542		11833.4	0.95773		11833.4	0.98608		11833.4	0.99441		11833.4	1.00361
	11836.6	1.00446		11836.6	0.90747		11836.6	0.98642		11836.6	0.99294		11836.6	0.998
	11839.9	1.00053		11839.9	0.9494		11839.9	0.98464		11839.9	0.99508		11839.9	0.99349
	11843.1	0.9983		11843.1	1.04658		11843.1	0.98069		11843.1	0.98032		11843.1	0.99071
	11846.4	0.9952		11846.4	0.9909		11846.4	0.99078		11846.4	0.98935		11846.4	0.98986
	11849.7	0.99152		11849.7	0.96898		11849.7	0.99432		11849.7	0.97739		11849.7	0.99056
	11853	0.99078		11853	0.95016		11853	0.9752		11853	0.97869		11853	0.99248
	11856.3	0.98932		11856.3	0.98103		11856.3	0.98852		11856.3	0.99443		11856.3	0.99446
	11859.7	0.99296		11859.7	1.0189		11859.7	0.98003		11859.7	1.004		11859.7	0.99537
	11863	0.9949		11863	1.00296		11863	0.99096		11863	0.99035		11863	0.99457
	11866.4	0.99804		11866.4	0.97191		11866.4	1.00498		11866.4	0.98792		11866.4	0.99295
	11869.8	1.00055		11869.8	1.00685		11869.8	1.00752		11869.8	0.98739		11869.8	0.99228
	11873.2	1.00194		11873.2	0.95469		11873.2	0.9687		11873.2	0.99515		11873.2	0.99324
	11876.7	1.00251		11876.7	0.98729		11876.7	1.03584		11876.7	1.00179		11876.7	0.99553
	11880.1	1.0052		11880.1	1.00265		11880.1	1.02021		11880.1	1.01283		11880.1	0.99876
	11883.5	1.00725		11883.5	0.99205		11883.5	0.99829		11883.5	1.00108		11883.5	1.00212
	11887	1.00848		11887	0.95197		11887	1.03237		11887	0.99003		11887	1.00559
	11890.6	1.01106		11890.6	1.01052		11890.6	0.99216		11890.6	0.99147		11890.6	1.00896
	11894.1	1.01298		11894.1	0.99051		11894.1	0.97731		11894.1	1.00827		11894.1	1.0116
	11897.7	1.01333		11897.7	0.99855		11897.7	0.99922		11897.7	1.0037		11897.7	1.0129
	11901.3	1.0148		11901.3	0.99936		11901.3	1.06633		11901.3	1.01273		11901.3	1.0125
	11904.9	1.01519		11904.9	1.00466		11904.9	1.04682		11904.9	1.00786		11904.9	1.01024
	11908.5	1.01282		11908.5	0.96196		11908.5	1.00185		11908.5	0.99977		11908.5	1.00628
	11912.1	1.01017		11912.1	0.9414		11912.1	0.98044		11912.1	1.00524		11912.1	1.00149
	11915.7	1.00775		11915.7	1.02976		11915.7	0.95883		11915.7	1.01076		11915.7	0.99721
	11919.4	1.00547		11919.4	1.09003		11919.4	1.02457		11919.4	1.00873		11919.4	0.99415
	11923.1	1.00102		11923.1	1.0302		11923.1	1.03354		11923.1	0.9919		11923.1	0.99274
	11926.8	0.9992		11926.8	1.03772		11926.8	1.02492		11926.8	0.99535		11926.8	0.99293
	11930.5	0.99462		11930.5	0.97638		11930.5	0.98579		11930.5	1.00678		11930.5	0.99398
	11934.3	0.99698		11934.3	0.98904		11934.3	0.99796		11934.3	1.01262		11934.3	0.99536
	11938	0.99472		11938	1.0067		11938	1.023		11938	1.00178		11938	0.99652
	11941.8	0.9923		11941.8	1.03651		11941.8	0.99442		11941.8	1.01021		11941.8	0.99756
	11945.6	0.99617		11945.6	0.96886		11945.6	1.00771		11945.6	1.00024		11945.6	0.99817
	11949.4	0.99498		11949.4	0.94638		11949.4	0.98832		11949.4	1.01125		11949.4	0.99793
	11953.3	0.99801		11953.3	0.99808		11953.3	0.97752		11953.3	1.01287		11953.3	0.99683
	11957.1	0.99949		11957.1	1.01896		11957.1	0.97043		11957.1	1.00606		11957.1	0.99587
	11961	0.99892		11961	1.04474		11961	1.0058		11961	0.99854		11961	0.99621
	11964.9	0.99873		11964.9	0.99557		11964.9	1.00143		11964.9	0.99745		11964.9	0.99799
	11968.8	0.99786		11968.8	1.0198		11968.8	1.00053		11968.8	1.0069		11968.8	1.00071
	11972.7	1.0016		11972.7	0.98961		11972.7	1.00114		11972.7	1.00333		11972.7	1.00311
	11976.7	1.00403		11976.7	1.02039		11976.7	1.00504		11976.7	1.00223		11976.7	1.00477
	11980.7	1.00335		11980.7	1.03162		11980.7	0.98615		11980.7	1.00195		11980.7	1.0057
	11984.7	1.00322		11984.7	1.024		11984.7	0.96561		11984.7	1.00419		11984.7	1.00649
	11988.7	1.00162		11988.7	0.94502		11988.7	0.97979		11988.7	1.00485		11988.7	1.00737
	11992.7	0.99641		11992.7	0.94286		11992.7	0.9977		11992.7	1.0049		11992.7	1.00813
	11996.7	0.99992		11996.7	0.9635		11996.7	0.96384		11996.7	1.00322		11996.7	1.00799
	12000.8	0.99806		12000.8	0.97658		12000.8	0.98521		12000.8	0.99476		12000.8	1.00669
	12004.9	0.99505		12004.9	1.02868		12004.9	1.02456		12004.9	0.99695		12004.9	1.00422
	12009	0.99371		12009	1.021		12009	0.99531		12009	0.99474		12009	1.0008
	12013.1	0.99231		12013.1	1.02806		12013.1	1.00352		12013.1	1.00746		12013.1	0.99667
	12017.3	0.9949		12017.3	1.01622		12017.3	0.99737		12017.3	1.00259		12017.3	0.99295
	12021.4	0.99495		12021.4	1.03878		12021.4	1.00629		12021.4	0.99961		12021.4	0.99085
	12025.6	0.99405		12025.6	1.04818		12025.6	0.99558		12025.6	0.98513		12025.6	0.99026
	12029.8	0.99565		12029.8	1.01743		12029.8	1.01057		12029.8	0.98944		12029.8	0.99101
	12034	0.9999		12034	0.99549		12034	1.01248		12034	0.99444		12034	0.99241
	12038.3	1.00072		12038.3	1.00822		12038.3	0.9933		12038.3	1.00183		12038.3	0.99416
	12042.5	0.99964		12042.5	0.97907		12042.5	0.98862		12042.5	0.99441		12042.5	0.99586
	12046.8	1.00228		12046.8	1.01276		12046.8	1.00316		12046.8	0.99695		12046.8	0.99729
	12051.1	1.00053		12051.1	1.01774		12051.1	0.99498		12051.1	0.98858		12051.1	0.9989
	12055.4	1.00318		12055.4	0.9774		12055.4	0.99974		12055.4	0.9833		12055.4	1.0004
	12059.8	1.00379		12059.8	0.90104		12059.8	1.01726		12059.8	0.99198		12059.8	1.00195
	12064.1	1.00485		12064.1	0.98217		12064.1	0.95748		12064.1	1.00033		12064.1	1.00311
	12068.5	1.00233		12068.5	1.16118		12068.5	1.08826		12068.5	1.01584		12068.5	1.00402
	12072.8	1.00118		12072.8	1.07445		12072.8	1.0468		12072.8	0.99787		12072.8	1.00426
	12077.2	0.99826		12077.2	1.0349		12077.2	1.01777		12077.2	0.98833		12077.2	1.00487
	12081.7	0.99765		12081.7	1.04367		12081.7	1.02327		12081.7	1.0075		12081.7	1.00538
	12086.2	0.99446		12086.2	0.99898		12086.2	0.9845		12086.2	1.0063		12086.2	1.00529
	12090.6	0.99394		12090.6	1.01823		12090.6	1.00756		12090.6	1.00512		12090.6	1.0044
	12095.1	0.99222		12095.1	1.00601		12095.1	0.99842		12095.1	0.99432		12095.1	1.00286
	12099.6	0.98985		12099.6	0.98735		12099.6	1.0185		12099.6	0.9974		12099.6	1.00136
	12104.1	0.98966		12104.1	0.98149		12104.1	1.01566		12104.1	0.99897		12104.1	0.99998
	12108.7	0.98949		12108.7	0.98137		12108.7	0.99167		12108.7	0.99881		12108.7	0.99878
	12113.2	0.99153		12113.2	0.99724		12113.2	1.03464		12113.2	0.99848		12113.2	0.99769
	12117.8	0.99059		12117.8	0.96551		12117.8	1.02584		12117.8	0.9961		12117.8	0.9967
	12122.4	0.99145		12122.4	1.06454		12122.4	1.02659		12122.4	0.99895		12122.4	0.99546
	12127.1	0.99175		12127.1	0.97478		12127.1	1.00607		12127.1	0.99676		12127.1	0.99432
	12131.7	0.99213		12131.7	0.94533		12131.7	1.0247		12131.7	1.00757		12131.7	0.99334
	12136.3	0.994		12136.3	1.01429		12136.3	0.99987		12136.3	1.00495		12136.3	0.99299
	12141	0.99546		12141	0.98092		12141	0.99928		12141	1.00359		12141	0.99335
	12145.7	0.99701		12145.7	0.98276		12145.7	0.99825		12145.7	0.99275		12145.7	0.99434
	12150.4	0.99761		12150.4	1.02529		12150.4	1.0048		12150.4	0.99801		12150.4	0.99538
	12155.2	1.00071		12155.2	1.01008		12155.2	0.98721		12155.2	1.00812		12155.2	0.99641
	12159.9	1.00153		12159.9	0.85423		12159.9	0.97874		12159.9	1.01339		12159.9	0.99779
	12164.7	1.00258		12164.7	0.88952		12164.7	0.97274		12164.7	0.99668		12164.7	0.99933
	12169.5	1.00328		12169.5	0.94097		12169.5	0.99489		12169.5	0.99476		12169.5	1.00084
	12174.3	1.00099		12174.3	1.06576		12174.3	0.99669		12174.3	1.00724		12174.3	1.00204
	12179.1	0.99919		12179.1	1.07177		12179.1	1.00826		12179.1	0.99638		12179.1	1.00317
	12184	0.9967		12184	1.04187		12184	0.97708		12184	1.00142		12184	1.00417
	12188.8	0.99522		12188.8	1.04658		12188.8	0.98527		12188.8	1.00811		12188.8	1.00488
	12193.7	0.99523		12193.7	0.99255		12193.7	0.95954		12193.7	1.00429		12193.7	1.005
	12198.6	0.99545		12198.6	1.02159		12198.6	0.97504		12198.6	0.99838		12198.6	1.00471
	12203.5	0.99612		12203.5	0.96635		12203.5	1.00721		12203.5	0.99663		12203.5	1.00394
	12208.5	0.99601		12208.5	1.00192		12208.5	1.01313		12208.5	0.9905		12208.5	1.00273
	12213.4	0.996		12213.4	0.9854		12213.4	0.98548		12213.4	1.00125		12213.4	1.00127
	12218.4	0.99673		12218.4	0.99229		12218.4	0.97484		12218.4	1.002		12218.4	0.99985
	12223.4	0.99644		12223.4	0.99183		12223.4	0.95767		12223.4	1.00205		12223.4	0.99883
	12228.5	0.99771		12228.5	1.04482		12228.5	0.98471		12228.5	0.99115		12228.5	0.99826
	12233.5	1.00048		12233.5	1.02805		12233.5	0.98171		12233.5	0.98586		12233.5	0.99783
	12238.6	1.00132		12238.6	1.0391		12238.6	1.02103		12238.6	0.99137		12238.6	0.99743
	12243.6	1.001		12243.6	1.00918		12243.6	0.95892		12243.6	0.99002		12243.6	0.99711
	12248.7	1.00308		12248.7	1.05954		12248.7	0.98555		12248.7	1.00907		12248.7	0.99659
	12253.9	1.00418		12253.9	1.02272		12253.9	0.99047		12253.9	0.99951		12253.9	0.99578
	12259	1.00305		12259	1.01315		12259	0.9683		12259	0.98471		12259	0.99489
	12264.1	1.00458		12264.1	1.10544		12264.1	0.98887		12264.1	0.99551		12264.1	0.99441
	12269.3	1.00526		12269.3	1.08489		12269.3	0.99655		12269.3	1.00659		12269.3	0.99484
	12274.5	1.0055		12274.5	1.07872		12274.5	0.95665		12274.5	0.99867		12274.5	0.9956
	12279.7	1.00417		12279.7	1.06025		12279.7	0.97175		12279.7	0.99161		12279.7	0.99701
	12284.9	1.00302		12284.9	1.05884		12284.9	0.99723		12284.9	0.99141		12284.9	0.99884
	12290.1	1.00253		12290.1	1.05375		12290.1	0.97952		12290.1	1.00777		12290.1	1.00093
	12295.5	1.00144		12295.5	1.05185		12295.5	0.99122		12295.5	0.99311		12295.5	1.00293
	12300.7	0.99814		12300.7	1.04891		12300.7	1.00354		12300.7	1.00249		12300.7	1.00444
	12306	0.99867		12306	1.06711		12306	0.99989		12306	1.00081		12306	1.00562
	12311.4	0.99866		12311.4	1.01415		12311.4	0.97968		12311.4	0.99358		12311.4	1.00613

## Sheet: Fig.1d
PtO2	R (Å)	FTκ^3 χ(κ)	0.02Pt/MAO	R (Å)	FTκ^3 χ(κ)	0.05Pt/MAO	R (Å)	FTκ^3 χ(κ)	0.15Pt/MAO	R (Å)	FTκ^3 χ(κ)	Pt foil	R (Å)	FTκ^3 χ(κ)
	0	0.17616		0	0.0244546		0	0.0326555		0	0.09778		0	0.03135
	0.03068	0.17726		0.03068	0.0278859		0.03068	0.030137		0.03068	0.0939		0.03068	0.03086
	0.06136	0.17996		0.06136	0.0234401		0.06136	0.0354269		0.06136	0.08254		0.06136	0.0295
	0.09204	0.18281		0.09204	0.021334		0.09204	0.030048		0.09204	0.06457		0.09204	0.02762
	0.12272	0.18426		0.12272	0.0262536		0.12272	0.0356031		0.12272	0.04143		0.12272	0.02577
	0.1534	0.18344		0.1534	0.0241219		0.1534	0.0363653		0.1534	0.01579		0.1534	0.02466
	0.18408	0.1807		0.18408	0.0269317		0.18408	0.031504		0.18408	0.01693		0.18408	0.02484
	0.21476	0.17768		0.21476	0.02773		0.21476	0.03175		0.21476	0.04363		0.21476	0.02637
	0.24544	0.17696		0.24544	0.02893		0.24544	0.03356		0.24544	0.0685		0.24544	0.02876
	0.27612	0.18092		0.27612	0.03215		0.27612	0.03829		0.27612	0.08866		0.27612	0.03128
	0.3068	0.19019		0.3068	0.03659		0.3068	0.04462		0.3068	0.10228		0.3068	0.03328
	0.33748	0.20306		0.33748	0.04148		0.33748	0.05138		0.33748	0.10801		0.33748	0.03427
	0.36816	0.21617		0.36816	0.04623		0.36816	0.05777		0.36816	0.10509		0.36816	0.03398
	0.39884	0.22589		0.39884	0.05042		0.39884	0.06323		0.39884	0.0934		0.39884	0.03237
	0.42951	0.22948		0.42951	0.05374		0.42951	0.06734		0.42951	0.07352		0.42951	0.02968
	0.46019	0.22601		0.46019	0.05596		0.46019	0.0698		0.46019	0.04691		0.46019	0.02657
	0.49087	0.21744		0.49087	0.05691		0.49087	0.07036		0.49087	0.01788		0.49087	0.02424
	0.52155	0.20989		0.52155	0.05646		0.52155	0.06882		0.52155	0.02643		0.52155	0.02428
	0.55223	0.21381		0.55223	0.05456		0.55223	0.06505		0.55223	0.06053		0.55223	0.02751
	0.58291	0.23918		0.58291	0.05123		0.58291	0.05901		0.58291	0.09349		0.58291	0.0332
	0.61359	0.2878		0.61359	0.04664		0.61359	0.05074		0.61359	0.12122		0.61359	0.03996
	0.64427	0.35329		0.64427	0.04123		0.64427	0.0406		0.64427	0.14077		0.64427	0.04661
	0.67495	0.42682		0.67495	0.03598		0.67495	0.02976		0.67495	0.14972		0.67495	0.05226
	0.70563	0.50029		0.70563	0.03291		0.70563	0.02267		0.70563	0.14635		0.70563	0.05627
	0.73631	0.56684		0.73631	0.03479		0.73631	0.02823		0.73631	0.12986		0.73631	0.05819
	0.76699	0.62096		0.76699	0.04291		0.76699	0.04503		0.76699	0.10117		0.76699	0.0578
	0.79767	0.65864		0.79767	0.05615		0.79767	0.06719		0.79767	0.06613		0.79767	0.05516
	0.82835	0.67768		0.82835	0.07303		0.82835	0.09258		0.82835	0.05497		0.82835	0.05073
	0.85903	0.67808		0.85903	0.09254		0.85903	0.12041		0.85903	0.10009		0.85903	0.04559
	0.88971	0.66255		0.88971	0.11413		0.88971	0.15026		0.88971	0.16814		0.88971	0.04177
	0.92039	0.63687		0.92039	0.13739		0.92039	0.18178		0.92039	0.24248		0.92039	0.04198
	0.95107	0.61002		0.95107	0.16202		0.95107	0.21467		0.95107	0.3163		0.95107	0.04776
	0.98175	0.59316		0.98175	0.18776		0.98175	0.24861		0.98175	0.38439		0.98175	0.05797
	1.01243	0.59642		1.01243	0.21435		1.01243	0.28329		1.01243	0.44207		1.01243	0.0703
	1.04311	0.6241		1.04311	0.24156		1.04311	0.31841		1.04311	0.48529		1.04311	0.08264
	1.07379	0.67243		1.07379	0.26913		1.07379	0.35362		1.07379	0.51083		1.07379	0.09336
	1.10447	0.73211		1.10447	0.29682		1.10447	0.38862		1.10447	0.51667		1.10447	0.10113
	1.13515	0.7929		1.13515	0.32439		1.13515	0.42307		1.13515	0.50243		1.13515	0.10489
	1.16583	0.8468		1.16583	0.3516		1.16583	0.45666		1.16583	0.47006		1.16583	0.10385
	1.19651	0.88963		1.19651	0.3782		1.19651	0.48908		1.19651	0.42494		1.19651	0.09755
	1.22718	0.92183		1.22718	0.40397		1.22718	0.52002		1.22718	0.37794		1.22718	0.08594
	1.25786	0.94881		1.25786	0.42868		1.25786	0.5492		1.25786	0.34761		1.25786	0.06964
	1.28854	0.9805		1.28854	0.45212		1.28854	0.57636		1.28854	0.35585		1.28854	0.05073
	1.31922	1.02931		1.31922	0.47409		1.31922	0.60125		1.31922	0.41069		1.31922	0.03612
	1.3499	1.10602		1.3499	0.4944		1.3499	0.62365		1.3499	0.49965		1.3499	0.04133
	1.38058	1.21538		1.38058	0.51288		1.38058	0.64335		1.38058	0.60446		1.38058	0.06458
	1.41126	1.35422		1.41126	0.52939		1.41126	0.6602		1.41126	0.71047		1.41126	0.09296
	1.44194	1.51303		1.44194	0.54379		1.44194	0.67406		1.44194	0.80714		1.44194	0.1206
	1.47262	1.67898		1.47262	0.55599		1.47262	0.68482		1.47262	0.88677		1.47262	0.14425
	1.5033	1.83844		1.5033	0.56589		1.5033	0.69241		1.5033	0.94387		1.5033	0.16138
	1.53398	1.9786		1.53398	0.57345		1.53398	0.6968		1.53398	0.97487		1.53398	0.16984
	1.56466	2.0884		1.56466	0.57863		1.56466	0.69798		1.56466	0.97813		1.56466	0.16787
	1.59534	2.15904		1.59534	0.58142		1.59534	0.69598		1.59534	0.95402		1.59534	0.15416
	1.62602	2.18438		1.62602	0.58184		1.62602	0.69088		1.62602	0.90494		1.62602	0.12801
	1.6567	2.16115		1.6567	0.57994		1.6567	0.68276		1.6567	0.83557		1.6567	0.08939
	1.68738	2.08902		1.68738	0.57579		1.68738	0.67176		1.68738	0.753		1.68738	0.03913
	1.71806	1.97059		1.71806	0.56949		1.71806	0.65804		1.71806	0.66716		1.71806	0.02322
	1.74874	1.81119		1.74874	0.56116		1.74874	0.64179		1.74874	0.59093		1.74874	0.09185
	1.77942	1.61856		1.77942	0.55093		1.77942	0.62323		1.77942	0.53869		1.77942	0.16655
	1.8101	1.40248		1.8101	0.53897		1.8101	0.60259		1.8101	0.52107		1.8101	0.24347
	1.84078	1.17431		1.84078	0.52546		1.84078	0.58015		1.84078	0.5375		1.84078	0.31886
	1.87146	0.94662		1.87146	0.51061		1.87146	0.55617		1.87146	0.5759		1.87146	0.3888
	1.90214	0.73299		1.90214	0.49461		1.90214	0.53097		1.90214	0.62053		1.90214	0.44948
	1.93282	0.54818		1.93282	0.4777		1.93282	0.50484		1.93282	0.65835		1.93282	0.4974
	1.9635	0.4082		1.9635	0.4601		1.9635	0.47811		1.9635	0.68057		1.9635	0.52975
	1.99418	0.32585		1.99418	0.44206		1.99418	0.4511		1.99418	0.68211		1.99418	0.54474
	2.02485	0.29535		2.02485	0.4238		2.02485	0.42414		2.02485	0.66081		2.02485	0.54206
	2.05553	0.28736		2.05553	0.40557		2.05553	0.39756		2.05553	0.6168		2.05553	0.52353
	2.08621	0.27313		2.08621	0.38757		2.08621	0.37166		2.08621	0.552		2.08621	0.49397
	2.11689	0.23887		2.11689	0.37002		2.11689	0.34675		2.11689	0.4698		2.11689	0.46248
	2.14757	0.18344		2.14757	0.35311		2.14757	0.3231		2.14757	0.37475		2.14757	0.44312
	2.17825	0.11883		2.17825	0.33699		2.17825	0.30096		2.17825	0.27244		2.17825	0.45202
	2.20893	0.09612		2.20893	0.32178		2.20893	0.28052		2.20893	0.17025		2.20893	0.49852
	2.23961	0.16156		2.23961	0.30757		2.23961	0.26192		2.23961	0.08539		2.23961	0.57906
	2.27029	0.25512		2.27029	0.29441		2.27029	0.24523		2.27029	0.08564		2.27029	0.68185
	2.30097	0.34535		2.30097	0.28228		2.30097	0.23044		2.30097	0.15433		2.30097	0.79424
	2.33165	0.41995		2.33165	0.27114		2.33165	0.21744		2.33165	0.22234		2.33165	0.90567
	2.36233	0.47178		2.36233	0.2609		2.36233	0.20607		2.36233	0.27668		2.36233	1.00788
	2.39301	0.49721		2.39301	0.25143		2.39301	0.19605		2.39301	0.31432		2.39301	1.09466
	2.42369	0.4966		2.42369	0.24258		2.42369	0.1871		2.42369	0.33489		2.42369	1.1617
	2.45437	0.47564		2.45437	0.23419		2.45437	0.17888		2.45437	0.33975		2.45437	1.20653
	2.48505	0.44747		2.48505	0.22609		2.48505	0.17106		2.48505	0.33183		2.48505	1.22856
	2.51573	0.43393		2.51573	0.21811		2.51573	0.16335		2.51573	0.31553		2.51573	1.22913
	2.54641	0.45902		2.54641	0.2101		2.54641	0.15547		2.54641	0.29664		2.54641	1.21144
	2.57709	0.53152		2.57709	0.20194		2.57709	0.14722		2.57709	0.28171		2.57709	1.18042
	2.60777	0.63925		2.60777	0.1935		2.60777	0.13842		2.60777	0.27637		2.60777	1.14232
	2.63845	0.76224		2.63845	0.18472		2.63845	0.12896		2.63845	0.28285		2.63845	1.10398
	2.66913	0.88246		2.66913	0.17554		2.66913	0.11879		2.66913	0.29886		2.66913	1.07174
	2.69981	0.98563		2.69981	0.16594		2.69981	0.10789		2.69981	0.31918		2.69981	1.04998
	2.73049	1.0608		2.73049	0.15591		2.73049	0.09627		2.73049	0.33819		2.73049	1.03995
	2.76117	1.10002		2.76117	0.14548		2.76117	0.08401		2.76117	0.35134		2.76117	1.03938
	2.79185	1.09823		2.79185	0.1347		2.79185	0.0712		2.79185	0.35554		2.79185	1.04321
	2.82252	1.05341		2.82252	0.12364		2.82252	0.05798		2.82252	0.34908		2.82252	1.04504
	2.8532	0.96668		2.8532	0.11239		2.8532	0.04459		2.8532	0.33148		2.8532	1.03854
	2.88388	0.84266		2.88388	0.10108		2.88388	0.03146		2.88388	0.30329		2.88388	1.01859
	2.91456	0.69049		2.91456	0.08984		2.91456	0.01982		2.91456	0.26593		2.91456	0.98173
	2.94524	0.52725		2.94524	0.07885		2.94524	0.01453		2.94524	0.22159		2.94524	0.92641
	2.97592	0.38975		2.97592	0.06836		2.97592	0.02102		2.97592	0.17324		2.97592	0.85291
	3.0066	0.35215		3.0066	0.05866		3.0066	0.03266		3.0066	0.12505		3.0066	0.76316
	3.03728	0.44956		3.03728	0.05019		3.03728	0.0453		3.03728	0.08434		3.03728	0.6605
	3.06796	0.61217		3.06796	0.04354		3.06796	0.05791		3.06796	0.06649		3.06796	0.54938
	3.09864	0.78327		3.09864	0.03939		3.09864	0.07011		3.09864	0.08055		3.09864	0.43522
	3.12932	0.93724		3.12932	0.0382		3.12932	0.08169		3.12932	0.10738		3.12932	0.32438
	3.16	1.06086		3.16	0.03984		3.16	0.09251		3.16	0.13217		3.16	0.22499
	3.19068	1.14652		3.19068	0.04358		3.19068	0.10247		3.19068	0.14961		3.19068	0.15015
	3.22136	1.19018		3.22136	0.04856		3.22136	0.11149		3.22136	0.15776		3.22136	0.12099
	3.25204	1.19076		3.25204	0.05408		3.25204	0.1195		3.25204	0.15607		3.25204	0.13761
	3.28272	1.14971		3.28272	0.05966		3.28272	0.12647		3.28272	0.14481		3.28272	0.16628
	3.3134	1.07083		3.3134	0.06503		3.3134	0.13235		3.3134	0.12487		3.3134	0.1862
	3.34408	0.95986		3.34408	0.06998		3.34408	0.13713		3.34408	0.0976		3.34408	0.19111
	3.37476	0.8242		3.37476	0.07442		3.37476	0.14081		3.37476	0.06474		3.37476	0.18055
	3.40544	0.67262		3.40544	0.07826		3.40544	0.1434		3.40544	0.02866		3.40544	0.15728
	3.43612	0.5152		3.43612	0.08148		3.43612	0.14492		3.43612	0.01444		3.43612	0.12762
	3.4668	0.36426		3.4668	0.08405		3.4668	0.14539		3.4668	0.05076		3.4668	0.1048
	3.49748	0.23901		3.49748	0.08597		3.49748	0.14485		3.49748	0.08704		3.49748	0.10882
	3.52816	0.17764		3.52816	0.08727		3.52816	0.14336		3.52816	0.11995		3.52816	0.14283
	3.55884	0.20427		3.55884	0.08795		3.55884	0.14097		3.55884	0.14807		3.55884	0.19074
	3.58952	0.26519		3.58952	0.08805		3.58952	0.13773		3.58952	0.1704		3.58952	0.24052
	3.62019	0.31774		3.62019	0.0876		3.62019	0.13371		3.62019	0.18639		3.62019	0.28589
	3.65087	0.34831		3.65087	0.08664		3.65087	0.12899		3.65087	0.19588		3.65087	0.32337
	3.68155	0.3535		3.68155	0.08521		3.68155	0.12362		3.68155	0.1991		3.68155	0.35107
	3.71223	0.33393		3.71223	0.08335		3.71223	0.1177		3.71223	0.19662		3.71223	0.36828
	3.74291	0.29249		3.74291	0.0811		3.74291	0.11128		3.74291	0.18933		3.74291	0.37523
	3.77359	0.23354		3.77359	0.07852		3.77359	0.10447		3.77359	0.17833		3.77359	0.37296
	3.80427	0.16263		3.80427	0.07564		3.80427	0.09733		3.80427	0.16486		3.80427	0.36306
	3.83495	0.08737		3.83495	0.07252		3.83495	0.08996		3.83495	0.15023		3.83495	0.34747
	3.86563	0.038		3.86563	0.06919		3.86563	0.08246		3.86563	0.13568		3.86563	0.32814
	3.89631	0.08814		3.89631	0.06571		3.89631	0.07493		3.89631	0.12227		3.89631	0.30671
	3.92699	0.15319		3.92699	0.06213		3.92699	0.06753		3.92699	0.11073		3.92699	0.28423
	3.95767	0.20855		3.95767	0.05849		3.95767	0.0604		3.95767	0.10135		3.95767	0.26098
	3.98835	0.24968		3.98835	0.05483		3.98835	0.05377		3.98835	0.09394		3.98835	0.23649
	4.01903	0.27458		4.01903	0.05123		4.01903	0.04792		4.01903	0.08799		4.01903	0.20978
	4.04971	0.2827		4.04971	0.04772		4.04971	0.04321		4.04971	0.08284		4.04971	0.17971
	4.08039	0.27471		4.08039	0.04436		4.08039	0.04005		4.08039	0.07792		4.08039	0.14536
	4.11107	0.25231		4.11107	0.04122		4.11107	0.03879		4.11107	0.07284		4.11107	0.10637
	4.14175	0.2181		4.14175	0.03834		4.14175	0.03951		4.14175	0.06746		4.14175	0.06352
	4.17243	0.17537		4.17243	0.03577		4.17243	0.04202		4.17243	0.06179		4.17243	0.02563
	4.20311	0.12804		4.20311	0.03357		4.20311	0.04588		4.20311	0.05595		4.20311	0.04914
	4.23379	0.08114		4.23379	0.03175		4.23379	0.05066		4.23379	0.05011		4.23379	0.10058
	4.26447	0.04477		4.26447	0.03034		4.26447	0.05596		4.26447	0.04438		4.26447	0.15458
	4.29515	0.0448		4.29515	0.02931		4.29515	0.06151		4.29515	0.03888		4.29515	0.20759
	4.32583	0.07066		4.32583	0.02862		4.32583	0.06709		4.32583	0.03367		4.32583	0.25746
	4.35651	0.09481		4.35651	0.02822		4.35651	0.07256		4.35651	0.02886		4.35651	0.30236
	4.38719	0.11061		4.38719	0.02802		4.38719	0.0778		4.38719	0.02461		4.38719	0.34072
	4.41786	0.11672		4.41786	0.02796		4.41786	0.08274		4.41786	0.02121		4.41786	0.37128
	4.44854	0.11368		4.44854	0.02795		4.44854	0.08729		4.44854	0.01898		4.44854	0.39309
	4.47922	0.10352		4.47922	0.02794		4.47922	0.09143		4.47922	0.01808		4.47922	0.40555
	4.5099	0.0902		4.5099	0.02789		4.5099	0.0951		4.5099	0.01827		4.5099	0.40838
	4.54058	0.08041		4.54058	0.02775		4.54058	0.09828		4.54058	0.01892		4.54058	0.40166
	4.57126	0.08214		4.57126	0.02753		4.57126	0.10095		4.57126	0.01937		4.57126	0.38575
	4.60194	0.09733		4.60194	0.02722		4.60194	0.10311		4.60194	0.01914		4.60194	0.36132
	4.63262	0.1202		4.63262	0.02685		4.63262	0.10475		4.63262	0.01796		4.63262	0.32931
	4.6633	0.14443		4.6633	0.02646		4.6633	0.10588		4.6633	0.01581		4.6633	0.29095
	4.69398	0.16578		4.69398	0.02611		4.69398	0.10651		4.69398	0.01312		4.69398	0.24783
	4.72466	0.18163		4.72466	0.02585		4.72466	0.10667		4.72466	0.01124		4.72466	0.20214
	4.75534	0.19045		4.75534	0.02577		4.75534	0.10639		4.75534	0.01254		4.75534	0.15735
	4.78602	0.19156		4.78602	0.02594		4.78602	0.1057		4.78602	0.01764		4.78602	0.12002
	4.8167	0.18494		4.8167	0.0264		4.8167	0.10465		4.8167	0.02502		4.8167	0.10258
	4.84738	0.17118		4.84738	0.0272		4.84738	0.10329		4.84738	0.03357		4.84738	0.11494
	4.87806	0.15139		4.87806	0.02833		4.87806	0.10167		4.87806	0.04268		4.87806	0.1482
	4.90874	0.12711		4.90874	0.02978		4.90874	0.09985		4.90874	0.05197		4.90874	0.1891
	4.93942	0.10032		4.93942	0.03149		4.93942	0.0979		4.93942	0.06113		4.93942	0.23061
	4.9701	0.07356		4.9701	0.0334		4.9701	0.09587		4.9701	0.06992		4.9701	0.26942
	5.00078	0.0508		5.00078	0.03544		5.00078	0.09384		5.00078	0.07813		5.00078	0.30378
	5.03146	0.03927		5.03146	0.03754		5.03146	0.09186		5.03146	0.08557		5.03146	0.33275
	5.06214	0.04391		5.06214	0.03962		5.06214	0.08999		5.06214	0.09208		5.06214	0.35583
	5.09282	0.05633		5.09282	0.04162		5.09282	0.08828		5.09282	0.09749		5.09282	0.37291
	5.1235	0.06837		5.1235	0.04349		5.1235	0.08676		5.1235	0.10168		5.1235	0.38419
	5.15418	0.07705		5.15418	0.04516		5.15418	0.08546		5.15418	0.10453		5.15418	0.39009
	5.18486	0.08158		5.18486	0.04659		5.18486	0.08439		5.18486	0.106		5.18486	0.39126
	5.21553	0.08216		5.21553	0.04775		5.21553	0.08355		5.21553	0.10611		5.21553	0.3885
	5.24621	0.0795		5.24621	0.04859		5.24621	0.08292		5.24621	0.10495		5.24621	0.38265
	5.27689	0.07468		5.27689	0.04909		5.27689	0.08249		5.27689	0.10273		5.27689	0.3746
	5.30757	0.06889		5.30757	0.04924		5.30757	0.0822		5.30757	0.09973		5.30757	0.36516
	5.33825	0.0632		5.33825	0.04901		5.33825	0.08202		5.33825	0.09631		5.33825	0.35498
	5.36893	0.05831		5.36893	0.0484		5.36893	0.0819		5.36893	0.09286		5.36893	0.34455
	5.39961	0.05434		5.39961	0.04742		5.39961	0.08179		5.39961	0.08971		5.39961	0.33414
	5.43029	0.051		5.43029	0.04605		5.43029	0.08165		5.43029	0.08708		5.43029	0.32378
	5.46097	0.04809		5.46097	0.04432		5.46097	0.08144		5.46097	0.08497		5.46097	0.31337
	5.49165	0.04627		5.49165	0.04224		5.49165	0.08113		5.49165	0.08319		5.49165	0.30266
	5.52233	0.04745		5.52233	0.03983		5.52233	0.08067		5.52233	0.08136		5.52233	0.29136
	5.55301	0.05403		5.55301	0.03711		5.55301	0.08006		5.55301	0.07906		5.55301	0.27922
	5.58369	0.06692		5.58369	0.03412		5.58369	0.07927		5.58369	0.07589		5.58369	0.26603
	5.61437	0.08507		5.61437	0.03089		5.61437	0.0783		5.61437	0.07163		5.61437	0.25173
	5.64505	0.10669		5.64505	0.02745		5.64505	0.07714		5.64505	0.06622		5.64505	0.23637
	5.67573	0.12998		5.67573	0.02384		5.67573	0.0758		5.67573	0.05995		5.67573	0.22013
	5.70641	0.15328		5.70641	0.02009		5.70641	0.07428		5.70641	0.05344		5.70641	0.20332
	5.73709	0.17509		5.73709	0.01626		5.73709	0.07261		5.73709	0.04778		5.73709	0.18634
	5.76777	0.19405		5.76777	0.01238		5.76777	0.07079		5.76777	0.04445		5.76777	0.16965
	5.79845	0.20899		5.79845	0.00849		5.79845	0.06886		5.79845	0.04466		5.79845	0.15374
	5.82913	0.219		5.82913	0.00465		5.82913	0.06683		5.82913	0.04846		5.82913	0.13904
	5.85981	0.22346		5.85981	0.00112		5.85981	0.06474		5.85981	0.05465		5.85981	0.12593
	5.89049	0.22206		5.89049	0.00304		5.89049	0.0626		5.89049	0.0617		5.89049	0.11463
	5.92117	0.21486		5.92117	0.00656		5.92117	0.06045		5.92117	0.06839		5.92117	0.10517
	5.95185	0.20229		5.95185	0.00995		5.95185	0.05832		5.95185	0.07386		5.95185	0.09748
	5.98253	0.18514		5.98253	0.01316		5.98253	0.05622		5.98253	0.07764		5.98253	0.09136
	6.0132	0.16462		6.0132	0.01616		6.0132	0.05419		6.0132	0.07952		6.0132	0.08665
	6.04388	0.14236		6.04388	0.01893		6.04388	0.05223		6.04388	0.07955		6.04388	0.08325
	6.07456	0.12055		6.07456	0.02146		6.07456	0.05037		6.07456	0.07803		6.07456	0.08117
	6.10524	0.10199		6.10524	0.02372		6.10524	0.04861		6.10524	0.07545		6.10524	0.08048
	6.13592	0.08987		6.13592	0.02573		6.13592	0.04695		6.13592	0.07247		6.13592	0.08116
	6.1666	0.08621		6.1666	0.02746		6.1666	0.04541		6.1666	0.06982		6.1666	0.08306
	6.19728	0.0899		6.19728	0.02893		6.19728	0.04396		6.19728	0.06816		6.19728	0.08578
	6.22796	0.09729		6.22796	0.03014		6.22796	0.0426		6.22796	0.06788		6.22796	0.08877
	6.25864	0.10477		6.25864	0.03111		6.25864	0.04132		6.25864	0.06896		6.25864	0.09138
	6.28932	0.1099		6.28932	0.03183		6.28932	0.04009		6.28932	0.07107		6.28932	0.09296
	6.32	0.11132		6.32	0.03234		6.32	0.03891		6.32	0.07366		6.32	0.09297
	6.35068	0.10849		6.35068	0.03266		6.35068	0.03775		6.35068	0.07621		6.35068	0.09096
	6.38136	0.10136		6.38136	0.03279		6.38136	0.03659		6.38136	0.07833		6.38136	0.0867
	6.41204	0.09033		6.41204	0.03278		6.41204	0.03542		6.41204	0.07979		6.41204	0.0801
	6.44272	0.07612		6.44272	0.03265		6.44272	0.03421		6.44272	0.08052		6.44272	0.07132
	6.4734	0.05967		6.4734	0.03243		6.4734	0.03297		6.4734	0.08058		6.4734	0.06077
	6.50408	0.04225		6.50408	0.03214		6.50408	0.03168		6.50408	0.08006		6.50408	0.04923
	6.53476	0.02587		6.53476	0.03181		6.53476	0.03034		6.53476	0.07906		6.53476	0.03823
	6.56544	0.01608		6.56544	0.03147		6.56544	0.02894		6.56544	0.07764		6.56544	0.0308
	6.59612	0.02123		6.59612	0.03115		6.59612	0.02748		6.59612	0.0758		6.59612	0.03102
	6.6268	0.03216		6.6268	0.03086		6.6268	0.02599		6.6268	0.07345		6.6268	0.03875
	6.65748	0.04178		6.65748	0.03063		6.65748	0.02445		6.65748	0.07054		6.65748	0.04986
	6.68816	0.04832		6.68816	0.03046		6.68816	0.0229		6.68816	0.06703		6.68816	0.06142
	6.71884	0.0512		6.71884	0.03036		6.71884	0.02135		6.71884	0.06304		6.71884	0.072
	6.74952	0.05028		6.74952	0.03035		6.74952	0.01984		6.74952	0.05886		6.74952	0.08084
	6.7802	0.04574		6.7802	0.0304		6.7802	0.01841		6.7802	0.055		6.7802	0.08758
	6.81087	0.03799		6.81087	0.03053		6.81087	0.01709		6.81087	0.05215		6.81087	0.09213
	6.84155	0.02771		6.84155	0.03071		6.84155	0.01595		6.84155	0.05099		6.84155	0.09458
	6.87223	0.0161		6.87223	0.03095		6.87223	0.01504		6.87223	0.05189		6.87223	0.09521
	6.90291	0.0083		6.90291	0.03122		6.90291	0.01441		6.90291	0.05459		6.90291	0.09445
	6.93359	0.01654		6.93359	0.03151		6.93359	0.01413		6.93359	0.05836		6.93359	0.0928
	6.96427	0.02931		6.96427	0.03181		6.96427	0.01418		6.96427	0.06229		6.96427	0.09074
	6.99495	0.04154		6.99495	0.03211		6.99495	0.01457		6.99495	0.06553		6.99495	0.08867
	7.02563	0.0521		7.02563	0.03239		7.02563	0.01523		7.02563	0.06743		7.02563	0.08676
	7.05631	0.06035		7.05631	0.03265		7.05631	0.01611		7.05631	0.06756		7.05631	0.08497
	7.08699	0.06591		7.08699	0.03288		7.08699	0.01714		7.08699	0.06573		7.08699	0.083
	7.11767	0.06859		7.11767	0.03306		7.11767	0.01826		7.11767	0.06202		7.11767	0.08042
	7.14835	0.06841		7.14835	0.0332		7.14835	0.0194		7.14835	0.0568		7.14835	0.07675
	7.17903	0.06559		7.17903	0.03328		7.17903	0.02054		7.17903	0.05084		7.17903	0.07157
	7.20971	0.06057		7.20971	0.0333		7.20971	0.02162		7.20971	0.04536		7.20971	0.06458
	7.24039	0.05397		7.24039	0.03327		7.24039	0.02263		7.24039	0.04207		7.24039	0.05563
	7.27107	0.04668		7.27107	0.03318		7.27107	0.02353		7.27107	0.04251		7.27107	0.04475
	7.30175	0.03987		7.30175	0.03303		7.30175	0.02431		7.30175	0.04687		7.30175	0.03216
	7.33243	0.03502		7.33243	0.03282		7.33243	0.02495		7.33243	0.05392		7.33243	0.01828
	7.36311	0.03342		7.36311	0.03255		7.36311	0.02544		7.36311	0.06201		7.36311	0.00532
	7.39379	0.03519		7.39379	0.03222		7.39379	0.02576		7.39379	0.06987		7.39379	0.01402
	7.42447	0.03911		7.42447	0.03184		7.42447	0.02591		7.42447	0.07659		7.42447	0.02929
	7.45515	0.04368		7.45515	0.03141		7.45515	0.0259		7.45515	0.08162		7.45515	0.04432
	7.48583	0.04787		7.48583	0.03094		7.48583	0.0257		7.48583	0.08462		7.48583	0.05839
	7.51651	0.05113		7.51651	0.03042		7.51651	0.02534		7.51651	0.08546		7.51651	0.07103
	7.54719	0.05328		7.54719	0.02987		7.54719	0.0248		7.54719	0.08417		7.54719	0.0819
	7.57787	0.05437		7.57787	0.0293		7.57787	0.0241		7.57787	0.08092		7.57787	0.09076
	7.60854	0.05461		7.60854	0.02869		7.60854	0.02324		7.60854	0.07599		7.60854	0.09753
	7.63922	0.05429		7.63922	0.02807		7.63922	0.02224		7.63922	0.06976		7.63922	0.10225
	7.6699	0.0537		7.6699	0.02743		7.6699	0.02112		7.6699	0.06268		7.6699	0.10507
	7.70058	0.05308		7.70058	0.02679		7.70058	0.0199		7.70058	0.05529		7.70058	0.10623
	7.73126	0.0525		7.73126	0.02614		7.73126	0.0186		7.73126	0.04819		7.73126	0.10607
	7.76194	0.05191		7.76194	0.02549		7.76194	0.01728		7.76194	0.04203		7.76194	0.1049
	7.79262	0.05113		7.79262	0.02484		7.79262	0.01596		7.79262	0.03752		7.79262	0.10307
	7.8233	0.0499		7.8233	0.0242		7.8233	0.01474		7.8233	0.03517		7.8233	0.10081
	7.85398	0.04799		7.85398	0.02356		7.85398	0.01368		7.85398	0.03508		7.85398	0.0983
	7.88466	0.04518		7.88466	0.02292		7.88466	0.01289		7.88466	0.03681		7.88466	0.09557
	7.91534	0.04137		7.91534	0.02228		7.91534	0.01249		7.91534	0.0397		7.91534	0.09257
	7.94602	0.03653		7.94602	0.02164		7.94602	0.01254		7.94602	0.04312		7.94602	0.08921
	7.9767	0.03072		7.9767	0.021		7.9767	0.01309		7.9767	0.04664		7.9767	0.08532
	8.00738	0.02409		8.00738	0.02035		8.00738	0.01408		8.00738	0.05002		8.00738	0.0808
	8.03806	0.01686		8.03806	0.01968		8.03806	0.01545		8.03806	0.05311		8.03806	0.07559
	8.06874	0.00929		8.06874	0.019		8.06874	0.0171		8.06874	0.05583		8.06874	0.06968
	8.09942	0.00177		8.09942	0.01831		8.09942	0.01895		8.09942	0.05812		8.09942	0.06318
	8.1301	0.00586		8.1301	0.01759		8.1301	0.02094		8.1301	0.05996		8.1301	0.05625
	8.16078	0.01278		8.16078	0.01685		8.16078	0.02299		8.16078	0.06134		8.16078	0.04917
	8.19146	0.01898		8.19146	0.01609		8.19146	0.02508		8.19146	0.06226		8.19146	0.04226
	8.22214	0.02424		8.22214	0.01531		8.22214	0.02717		8.22214	0.06272		8.22214	0.03595
	8.25282	0.02843		8.25282	0.0145		8.25282	0.02922		8.25282	0.06275		8.25282	0.03069
	8.2835	0.03144		8.2835	0.01369		8.2835	0.03122		8.2835	0.06241		8.2835	0.02693
	8.31418	0.03326		8.31418	0.01287		8.31418	0.03314		8.31418	0.06176		8.31418	0.02486
	8.34486	0.03393		8.34486	0.01205		8.34486	0.03496		8.34486	0.0609		8.34486	0.02424
	8.37554	0.03356		8.37554	0.01124		8.37554	0.03666		8.37554	0.05993		8.37554	0.02446
	8.40621	0.03234		8.40621	0.01046		8.40621	0.03823		8.40621	0.05898		8.40621	0.02485
	8.43689	0.03053		8.43689	0.00971		8.43689	0.03965		8.43689	0.05819		8.43689	0.02487
	8.46757	0.02847		8.46757	0.00902		8.46757	0.04091		8.46757	0.05767		8.46757	0.02423
	8.49825	0.02653		8.49825	0.00841		8.49825	0.042		8.49825	0.05754		8.49825	0.02283
	8.52893	0.02512		8.52893	0.00788		8.52893	0.0429		8.52893	0.05786		8.52893	0.02071
	8.55961	0.02452		8.55961	0.00746		8.55961	0.0436		8.55961	0.05862		8.55961	0.01813
	8.59029	0.02479		8.59029	0.00715		8.59029	0.04409		8.59029	0.05977		8.59029	0.01557
	8.62097	0.02572		8.62097	0.00697		8.62097	0.04437		8.62097	0.06118		8.62097	0.01385
	8.65165	0.02694		8.65165	0.0069		8.65165	0.04441		8.65165	0.06265		8.65165	0.01385
	8.68233	0.02807		8.68233	0.00695		8.68233	0.04422		8.68233	0.06398		8.68233	0.01576
	8.71301	0.0288		8.71301	0.00709		8.71301	0.0438		8.71301	0.06494		8.71301	0.01881
	8.74369	0.02892		8.74369	0.00732		8.74369	0.04313		8.74369	0.0653		8.74369	0.02212
	8.77437	0.02832		8.77437	0.00763		8.77437	0.04222		8.77437	0.06489		8.77437	0.02505
	8.80505	0.02703		8.80505	0.00801		8.80505	0.04108		8.80505	0.06357		8.80505	0.02715
	8.83573	0.02521		8.83573	0.00846		8.83573	0.0397		8.83573	0.06131		8.83573	0.02812
	8.86641	0.02316		8.86641	0.009		8.86641	0.03812		8.86641	0.05818		8.86641	0.02776
	8.89709	0.02139		8.89709	0.00963		8.89709	0.03635		8.89709	0.05437		8.89709	0.02597
	8.92777	0.02055		8.92777	0.01037		8.92777	0.03444		8.92777	0.0503		8.92777	0.02273
	8.95845	0.02116		8.95845	0.01124		8.95845	0.03244		8.95845	0.04658		8.95845	0.01811
	8.98913	0.02326		8.98913	0.01225		8.98913	0.03044		8.98913	0.04402		8.98913	0.01229
	9.01981	0.02642		9.01981	0.01341		9.01981	0.02856		9.01981	0.0434		9.01981	0.00556
	9.05049	0.03002		9.05049	0.01473		9.05049	0.02696		9.05049	0.04513		9.05049	0.00281
	9.08117	0.03353		9.08117	0.01621		9.08117	0.02585		9.08117	0.04895		9.08117	0.01045
	9.11185	0.03654		9.11185	0.01785		9.11185	0.02546		9.11185	0.05411		9.11185	0.01852
	9.14253	0.03876		9.14253	0.01965		9.14253	0.026		9.14253	0.05974		9.14253	0.02639
	9.17321	0.04001		9.17321	0.02159		9.17321	0.02756		9.17321	0.06512		9.17321	0.03376
	9.20388	0.04024		9.20388	0.02368		9.20388	0.03014		9.20388	0.06968		9.20388	0.04035
	9.23456	0.03951		9.23456	0.0259		9.23456	0.03364		9.23456	0.07306		9.23456	0.04599
	9.26524	0.03803		9.26524	0.02823		9.26524	0.0379		9.26524	0.07508		9.26524	0.05058
	9.29592	0.0362		9.29592	0.03065		9.29592	0.0428		9.29592	0.07576		9.29592	0.0541
	9.3266	0.03458		9.3266	0.03316		9.3266	0.04821		9.3266	0.07528		9.3266	0.05662
	9.35728	0.03386		9.35728	0.03574		9.35728	0.05403		9.35728	0.07405		9.35728	0.05828
	9.38796	0.03463		9.38796	0.03836		9.38796	0.0602		9.38796	0.07262		9.38796	0.05929
	9.41864	0.0371		9.41864	0.04102		9.41864	0.06664		9.41864	0.07161		9.41864	0.05987
	9.44932	0.04099		9.44932	0.04368		9.44932	0.0733		9.44932	0.07161		9.44932	0.06021
	9.48	0.04573		9.48	0.04634		9.48	0.08014		9.48	0.07298		9.48	0.06046
	9.51068	0.0507		9.51068	0.04898		9.51068	0.08712		9.51068	0.07573		9.51068	0.06065
	9.54136	0.05534		9.54136	0.05158		9.54136	0.0942		9.54136	0.07954		9.54136	0.06075
	9.57204	0.05923		9.57204	0.05412		9.57204	0.10134		9.57204	0.08385		9.57204	0.06064
	9.60272	0.06204		9.60272	0.05659		9.60272	0.10851		9.60272	0.08807		9.60272	0.06018
	9.6334	0.06357		9.6334	0.05898		9.6334	0.11568		9.6334	0.09171		9.6334	0.05921
	9.66408	0.06374		9.66408	0.06127		9.66408	0.12282		9.66408	0.0944		9.66408	0.05762
	9.69476	0.06255		9.69476	0.06344		9.69476	0.12991		9.69476	0.09598		9.69476	0.05537
	9.72544	0.06011		9.72544	0.0655		9.72544	0.13691		9.72544	0.09645		9.72544	0.05248
	9.75612	0.05666		9.75612	0.06743		9.75612	0.14381		9.75612	0.09602		9.75612	0.04905
	9.7868	0.05249		9.7868	0.06922		9.7868	0.15056		9.7868	0.09502		9.7868	0.04524
	9.81748	0.04802		9.81748	0.07087		9.81748	0.15716		9.81748	0.09389		9.81748	0.04126
	9.84816	0.0437		9.84816	0.07238		9.84816	0.16358		9.84816	0.09307		9.84816	0.03734
	9.87884	0.04001		9.87884	0.07374		9.87884	0.16979		9.87884	0.09291		9.87884	0.03369
	9.90952	0.03732		9.90952	0.07495		9.90952	0.17578		9.90952	0.09354		9.90952	0.03046
	9.9402	0.03577		9.9402	0.07602		9.9402	0.18152		9.9402	0.09486		9.9402	0.02769
	9.97088	0.03519		9.97088	0.07694		9.97088	0.18699		9.97088	0.09656		9.97088	0.02534
					0.07773			0.19218
					0.07837			0.19707
					0.07888			0.20163
					0.07927			0.20586
					0.07954			0.20973
					0.07969			0.21323
					0.07973			0.21635

## Sheet: Fig.1e
0.02Pt/MAO	k	r		0.05Pt/MAO	k	r		0.15Pt/MAO	k	r
	-10	0.01	0.00386		-10	0.01	0.00186		-14.45	0	0.06866
	-9.95	0.01	0.00374		-9.95	0.01	0.00221		-14.45	0.0173	0.19585
	-9.9	0.01	0.00359		-9.9	0.01	0.00243		-14.45	0.0346	0.25227
	-9.85	0.01	0.0034		-9.85	0.01	0.00221		-14.45	0.0519	0.26434
	-9.8	0.01	0.00318		-9.8	0.01	0.002		-14.45	0.0692	0.2453
	-9.75	0.01	0.00291		-9.75	0.01	0.00179		-14.45	0.08651	0.20709
	-9.7	0.01	0.0025		-9.7	0.01	0.00169		-14.45	0.10381	0.16105
	-9.65	0.01	0.00219		-9.65	0.01	0.00152		-14.45	0.12111	0.11618
	-9.6	0.01	0.00185		-9.6	0.01	0.00113		-14.45	0.13841	0.07807
	-9.55	0.01	0.00163		-9.55	0.01	0.000546		-14.45	0.15571	0.04899
	-9.5	0.01	0.00129		-9.5	0.01	0.000131		-14.45	0.17301	0.02874
	-9.45	0.01	0.00104		-9.45	0.01	0.000281		-14.45	0.19031	0.01574
	-9.4	0.01	0.0007		-9.4	0.01	0.000597		-14.45	0.20761	0.00799
	-9.35	0.01	0.00056		-9.35	0.01	0.000976		-14.45	0.22491	0.00368
	-9.3	0.01	0.000217		-9.3	0.01	0.00141		-14.45	0.24222	0.00145
	-9.25	0.01	9.6e-05		-9.25	0.01	0.00185		-14.45	0.25952	0.000391
	-9.2	0.01	0.000197		-9.2	0.01	0.0024		-14.45	0.27682	9.44e-05
	-9.15	0.01	0.000434		-9.15	0.01	0.00277		-14.45	0.29412	0.000224
	-9.1	0.01	0.000505		-9.1	0.01	0.00294		-14.45	0.31142	0.000243
	-9.05	0.01	0.000635		-9.05	0.01	0.00313		-14.45	0.32872	0.000217
	-9	0.01	0.000472		-9	0.01	0.00326		-14.45	0.34602	0.00018
	-8.95	0.01	0.000302		-8.95	0.01	0.00355		-14.45	0.36332	0.000144
	-8.9	0.01	0.000239		-8.9	0.01	0.00337		-14.45	0.38062	0.000113
	-8.85	0.01	0.000176		-8.85	0.01	0.00317		-14.45	0.39792	8.75e-05
	-8.8	0.01	8.8e-05		-8.8	0.01	0.00279		-14.45	0.41523	6.65e-05
	-8.75	0.01	0.00015		-8.75	0.01	0.00201		-14.45	0.43253	4.97e-05
	-8.7	0.01	0.000204		-8.7	0.01	0.00156		-14.45	0.44983	3.65e-05
	-8.65	0.01	0.000281		-8.65	0.01	0.00105		-14.45	0.46713	2.64e-05
	-8.6	0.01	0.000426		-8.6	0.01	0.000641		-14.45	0.48443	1.87e-05
	-8.55	0.01	0.00045		-8.55	0.01	0.000179		-14.45	0.50173	1.29e-05
	-8.5	0.01	0.000517		-8.5	0.01	0.000444		-14.45	0.51903	8.79e-06
	-8.45	0.01	0.00056		-8.45	0.01	0.000695		-14.45	0.53633	5.83e-06
	-8.4	0.01	0.000589		-8.4	0.01	0.00072		-14.45	0.55363	3.78e-06
	-8.35	0.01	0.00063		-8.35	0.01	0.00046		-14.45	0.57093	2.39e-06
	-8.3	0.01	0.000541		-8.3	0.01	0.000269		-14.45	0.58824	1.48e-06
	-8.25	0.01	0.000525		-8.25	0.01	0.000511		-14.45	0.60554	8.92e-07
	-8.2	0.01	0.000496		-8.2	0.01	0.000835		-14.45	0.62284	5.26e-07
	-8.15	0.01	0.0004		-8.15	0.01	0.00127		-14.45	0.64014	3.03e-07
	-8.1	0.01	0.000337		-8.1	0.01	0.00139		-14.45	0.65744	1.7e-07
	-8.05	0.01	0.000414		-8.05	0.01	0.00074		-14.45	0.67474	9.39e-08
	-8	0.01	0.000482		-8	0.01	0.000272		-14.45	0.69204	5.05e-08
	-7.95	0.01	0.000431		-7.95	0.01	0.00016		-14.45	0.70934	2.66e-08
	-7.9	0.01	0.000633		-7.9	0.01	0.000156		-14.45	0.72664	1.37e-08
	-7.85	0.01	0.000812		-7.85	0.01	0.000301		-14.45	0.74395	6.95e-09
	-7.8	0.01	0.00122		-7.8	0.01	0.000815		-14.45	0.76125	3.44e-09
	-7.75	0.01	0.00131		-7.75	0.01	0.00142		-14.45	0.77855	1.67e-09
	-7.7	0.01	0.00125		-7.7	0.01	0.00215		-14.45	0.79585	7.94e-10
	-7.65	0.01	0.00109		-7.65	0.01	0.00243		-14.45	0.81315	3.7e-10
	-7.6	0.01	0.000891		-7.6	0.01	0.00281		-14.45	0.83045	1.69e-10
	-7.55	0.01	0.000723		-7.55	0.01	0.00301		-14.45	0.84775	7.61e-11
	-7.5	0.01	0.000418		-7.5	0.01	0.00338		-14.45	0.86505	3.36e-11
	-7.45	0.01	0.000149		-7.45	0.01	0.00314		-14.45	0.88235	1.45e-11
	-7.4	0.01	0.000218		-7.4	0.01	0.00328		-14.45	0.89965	6.18e-12
	-7.35	0.01	0.000301		-7.35	0.01	0.00327		-14.45	0.91696	2.58e-12
	-7.3	0.01	0.00037		-7.3	0.01	0.00318		-14.45	0.93426	1.06e-12
	-7.25	0.01	0.00053		-7.25	0.01	0.003		-14.45	0.95156	4.27e-13
	-7.2	0.01	0.000445		-7.2	0.01	0.00313		-14.45	0.96886	1.69e-13
	-7.15	0.01	0.000281		-7.15	0.01	0.00312		-14.45	0.98616	6.59e-14
	-7.1	0.01	0.000275		-7.1	0.01	0.00294		-14.45	1.00346	2.52e-14
	-7.05	0.01	0.000168		-7.05	0.01	0.00286		-14.45	1.02076	9.49e-15
	-7	0.01	0.000307		-7	0.01	0.00297		-14.45	1.03806	3.51e-15
	-6.95	0.01	0.000165		-6.95	0.01	0.00298		-14.45	1.05536	1.28e-15
	-6.9	0.01	9.3e-05		-6.9	0.01	0.00245		-14.45	1.07266	4.57e-16
	-6.85	0.01	0.000156		-6.85	0.01	0.00203		-14.45	1.08997	1.61e-16
	-6.8	0.01	0.000347		-6.8	0.01	0.0021		-14.45	1.10727	5.57e-17
	-6.75	0.01	0.000398		-6.75	0.01	0.00202		-14.45	1.12457	1.9e-17
	-6.7	0.01	0.000658		-6.7	0.01	0.00202		-14.45	1.14187	6.35e-18
	-6.65	0.01	0.00103		-6.65	0.01	0.00209		-14.45	1.15917	2.09e-18
	-6.6	0.01	0.000953		-6.6	0.01	0.00194		-14.45	1.17647	6.78e-19
	-6.55	0.01	0.000977		-6.55	0.01	0.0018		-14.45	1.19377	2.16e-19
	-6.5	0.01	0.00122		-6.5	0.01	0.00168		-14.45	1.21107	6.79e-20
	-6.45	0.01	0.00111		-6.45	0.01	0.000773		-14.45	1.22837	2.1e-20
	-6.4	0.01	0.00116		-6.4	0.01	0.000429		-14.45	1.24568	6.38e-21
	-6.35	0.01	0.00112		-6.35	0.01	0.000867		-14.45	1.26298	1.91e-21
	-6.3	0.01	0.00119		-6.3	0.01	0.00183		-14.45	1.28028	5.63e-22
	-6.25	0.01	0.00115		-6.25	0.01	0.00164		-14.45	1.29758	1.63e-22
	-6.2	0.01	0.00122		-6.2	0.01	0.000959		-14.45	1.31488	4.66e-23
	-6.15	0.01	0.00114		-6.15	0.01	0.00122		-14.45	1.33218	1.31e-23
	-6.1	0.01	0.00111		-6.1	0.01	0.00163		-14.45	1.34948	3.62e-24
	-6.05	0.01	0.00103		-6.05	0.01	0.00202		-14.45	1.36678	9.86e-25
	-6	0.01	0.0011		-6	0.01	0.00187		-14.45	1.38408	2.65e-25
	-5.95	0.01	0.00117		-5.95	0.01	0.00117		-14.45	1.40138	6.98e-26
	-5.9	0.01	0.001		-5.9	0.01	0.000336		-14.45	1.41869	1.81e-26
	-5.85	0.01	0.00107		-5.85	0.01	0.000702		-14.45	1.43599	4.64e-27
	-5.8	0.01	0.00121		-5.8	0.01	0.000321		-14.45	1.45329	1.17e-27
	-5.75	0.01	0.000846		-5.75	0.01	0.000224		-14.45	1.47059	2.9e-28
	-5.7	0.01	0.00117		-5.7	0.01	0.00106		-14.45	1.48789	7.1e-29
	-5.65	0.01	0.00125		-5.65	0.01	0.00165		-14.45	1.50519	1.71e-29
	-5.6	0.01	0.00144		-5.6	0.01	0.00287		-14.45	1.52249	4.05e-30
	-5.55	0.01	0.0016		-5.55	0.01	0.00353		-14.45	1.53979	9.45e-31
	-5.5	0.01	0.00184		-5.5	0.01	0.00351		-14.45	1.55709	2.17e-31
	-5.45	0.01	0.00163		-5.45	0.01	0.0037		-14.45	1.57439	4.92e-32
	-5.4	0.01	0.00134		-5.4	0.01	0.004		-14.45	1.5917	1.1e-32
	-5.35	0.01	0.00134		-5.35	0.01	0.00409		-14.45	1.609	2.41e-33
	-5.3	0.01	0.00126		-5.3	0.01	0.00373		-14.45	1.6263	5.2e-34
	-5.25	0.01	0.00121		-5.25	0.01	0.00351		-14.45	1.6436	1.11e-34
	-5.2	0.01	0.00118		-5.2	0.01	0.00348		-14.45	1.6609	2.32e-35
	-5.15	0.01	0.00065		-5.15	0.01	0.00347		-14.45	1.6782	4.79e-36
	-5.1	0.01	0.000313		-5.1	0.01	0.0034		-14.45	1.6955	9.75e-37
	-5.05	0.01	0.000949		-5.05	0.01	0.00338		-14.45	1.7128	1.95e-37
	-5	0.01	0.00147		-5	0.01	0.00337		-14.45	1.7301	3.86e-38
	-4.95	0.01	0.00189		-4.95	0.01	0.00337		-14.45	1.74741	7.5e-39
	-4.9	0.01	0.002		-4.9	0.01	0.00337		-14.45	1.76471	1.44e-39
	-4.85	0.01	0.0022		-4.85	0.01	0.00337		-14.45	1.78201	2.71e-40
	-4.8	0.01	0.00202		-4.8	0.01	0.00337		-14.45	1.79931	5.03e-41
	-4.75	0.01	0.00222		-4.75	0.01	0.00337		-14.45	1.81661	9.19e-42
	-4.7	0.01	0.00208		-4.7	0.01	0.00337		-14.45	1.83391	1.66e-42
	-4.65	0.01	0.00187		-4.65	0.01	0.00337		-14.45	1.85121	2.94e-43
	-4.6	0.01	0.00155		-4.6	0.01	0.00337		-14.45	1.86851	5.13e-44
	-4.55	0.01	0.00117		-4.55	0.01	0.00337		-14.45	1.88581	8.83e-45
	-4.5	0.01	0.000983		-4.5	0.01	0.00337		-14.45	1.90311	1.5e-45
	-4.45	0.01	0.000892		-4.45	0.01	0.00337		-14.45	1.92042	2.5e-46
	-4.4	0.01	0.000651		-4.4	0.01	0.00337		-14.45	1.93772	4.11e-47
	-4.35	0.01	0.000378		-4.35	0.01	0.00337		-14.45	1.95502	6.66e-48
	-4.3	0.01	0.000276		-4.3	0.01	0.00337		-14.45	1.97232	1.06e-48
	-4.25	0.01	0.000154		-4.25	0.01	0.00337		-14.45	1.98962	1.67e-49
	-4.2	0.01	0.000135		-4.2	0.01	0.00337		-14.45	2.00692	2.59e-50
	-4.15	0.01	0.000127		-4.15	0.01	0.00337		-14.45	2.02422	3.94e-51
	-4.1	0.01	0.000122		-4.1	0.01	0.00337		-14.45	2.04152	5.92e-52
	-4.05	0.01	0.000121		-4.05	0.01	0.00337		-14.45	2.05882	8.75e-53
	-4	0.01	0.000121		-4	0.01	0.00337		-14.45	2.07613	1.27e-53
	-3.95	0.01	0.000121		-3.95	0.01	0.00337		-14.45	2.09343	1.83e-54
	-3.9	0.01	0.000121		-3.9	0.01	0.00337		-14.45	2.11073	2.58e-55
	-3.85	0.01	0.000121		-3.85	0.01	0.00337		-14.45	2.12803	3.59e-56
	-3.8	0.01	0.000123		-3.8	0.01	0.00337		-14.45	2.14533	4.92e-57
	-3.75	0.01	0.000134		-3.75	0.01	0.00337		-14.45	2.16263	6.65e-58
	-3.7	0.01	0.000149		-3.7	0.01	0.00337		-14.45	2.17993	8.84e-59
	-3.65	0.01	0.000191		-3.65	0.01	0.00337		-14.45	2.19723	1.16e-59
	-3.6	0.01	0.000289		-3.6	0.01	0.00337		-14.45	2.21453	1.49e-60
	-3.55	0.01	0.000286		-3.55	0.01	0.00337		-14.45	2.23183	1.9e-61
	-3.5	0.01	0.000266		-3.5	0.01	0.00337		-14.45	2.24914	2.37e-62
	-3.45	0.01	0.000266		-3.45	0.01	0.00337		-14.45	2.26644	2.92e-63
	-3.4	0.01	0.000266		-3.4	0.01	0.00337		-14.45	2.28374	3.55e-64
	-3.35	0.01	0.000266		-3.35	0.01	0.00337		-14.45	2.30104	4.24e-65
	-3.3	0.01	0.000266		-3.3	0.01	0.00337		-14.45	2.31834	4.99e-66
	-3.25	0.01	0.000266		-3.25	0.01	0.00337		-14.45	2.33564	5.78e-67
	-3.2	0.01	0.000266		-3.2	0.01	0.00337		-14.45	2.35294	6.6e-68
	-3.15	0.01	0.000266		-3.15	0.01	0.00337		-14.45	2.37024	7.42e-69
	-3.1	0.01	0.000266		-3.1	0.01	0.00337		-14.45	2.38754	8.21e-70
	-3.05	0.01	0.000266		-3.05	0.01	0.00337		-14.45	2.40484	8.96e-71
	-3	0.01	0.000266		-3	0.01	0.00337		-14.45	2.42215	9.62e-72
	-2.95	0.01	0.000266		-2.95	0.01	0.00337		-14.45	2.43945	1.02e-72
	-2.9	0.01	0.000266		-2.9	0.01	0.00337		-14.45	2.45675	1.06e-73
	-2.85	0.01	0.000266		-2.85	0.01	0.00337		-14.45	2.47405	1.09e-74
	-2.8	0.01	0.000266		-2.8	0.01	0.00337		-14.45	2.49135	1.1e-75
	-2.75	0.01	0.000266		-2.75	0.01	0.00337		-14.45	2.50865	1.09e-76
	-2.7	0.01	0.000266		-2.7	0.01	0.00337		-14.45	2.52595	1.07e-77
	-2.65	0.01	0.000266		-2.65	0.01	0.00337		-14.45	2.54325	1.03e-78
	-2.6	0.01	0.000266		-2.6	0.01	0.00337		-14.45	2.56055	9.81e-80
	-2.55	0.01	0.000266		-2.55	0.01	0.00337		-14.45	2.57786	9.18e-81
	-2.5	0.01	0.000266		-2.5	0.01	0.00337		-14.45	2.59516	8.46e-82
	-2.45	0.01	0.000266		-2.45	0.01	0.00337		-14.45	2.61246	7.68e-83
	-2.4	0.01	0.000266		-2.4	0.01	0.00337		-14.45	2.62976	6.86e-84
	-2.35	0.01	0.000266		-2.35	0.01	0.00337		-14.45	2.64706	6.04e-85
	-2.3	0.01	0.000266		-2.3	0.01	0.00337		-14.45	2.66436	5.24e-86
	-2.25	0.01	0.000266		-2.25	0.01	0.00337		-14.45	2.68166	4.47e-87
	-2.2	0.01	0.000266		-2.2	0.01	0.00337		-14.45	2.69896	3.76e-88
	-2.15	0.01	0.000266		-2.15	0.01	0.00337		-14.45	2.71626	3.11e-89
	-2.1	0.01	0.000266		-2.1	0.01	0.00337		-14.45	2.73356	2.54e-90
	-2.05	0.01	0.000266		-2.05	0.01	0.00337		-14.45	2.75087	2.04e-91
	-2	0.01	0.000266		-2	0.01	0.00337		-14.45	2.76817	1.61e-92
	-1.95	0.01	0.000266		-1.95	0.01	0.00337		-14.45	2.78547	1.25e-93
	-1.9	0.01	0.000266		-1.9	0.01	0.00337		-14.45	2.80277	9.6e-95
	-1.85	0.01	0.000266		-1.85	0.01	0.00337		-14.45	2.82007	7.25e-96
	-1.8	0.01	0.000266		-1.8	0.01	0.00337		-14.45	2.83737	5.39e-97
	-1.75	0.01	0.000266		-1.75	0.01	0.00337		-14.45	2.85467	3.95e-98
	-1.7	0.01	0.000266		-1.7	0.01	0.00337		-14.45	2.87197	2.85e-99
	-1.65	0.01	0.000266		-1.65	0.01	0.00337		-14.45	2.88927	2.02e-100
	-1.6	0.01	0.000266		-1.6	0.01	0.00337		-14.45	2.90657	0.14124046-100
	-1.55	0.01	0.000266		-1.55	0.01	0.00337		-14.45	2.92388	0.97232089-102
	-1.5	0.01	0.000266		-1.5	0.01	0.00337		-14.45	2.94118	0.65909210-103
	-1.45	0.01	0.000266		-1.45	0.01	0.00337		-14.45	2.95848	0.43992505-104
	-1.4	0.01	0.000266		-1.4	0.01	0.00337		-14.45	2.97578	0.28914991-105
	-1.35	0.01	0.000266		-1.35	0.01	0.00337		-14.45	2.99308	0.18715281-106
	-1.3	0.01	0.000266		-1.3	0.01	0.00337		-14.45	3.01038	0.11929240-107
	-1.25	0.01	0.000266		-1.25	0.01	0.00337		-14.45	3.02768	0.74882430-109
	-1.2	0.01	0.000266		-1.2	0.01	0.00337		-14.45	3.04498	0.46291005-110
	-1.15	0.01	0.000266		-1.15	0.01	0.00337		-14.45	3.06228	0.28180772-111
	-1.1	0.01	0.000266		-1.1	0.01	0.00337		-14.45	3.07959	0.16893988-112
	-1.05	0.01	0.000266		-1.05	0.01	0.00337		-14.45	3.09689	0.99727535-114
	-1	0.01	0.000266		-1	0.01	0.00337		-14.45	3.11419	0.57967385-115
	-0.95	0.01	0.000266		-0.95	0.01	0.00337		-14.45	3.13149	0.33176131-116
	-0.9	0.01	0.000266		-0.9	0.01	0.00337		-14.45	3.14879	0.18695501-117
	-0.85	0.01	0.000266		-0.85	0.01	0.00337		-14.45	3.16609	0.10373438-118
	-0.8	0.01	0.000266		-0.8	0.01	0.00337		-14.45	3.18339	0.56675444-120
	-0.75	0.01	0.000266		-0.75	0.01	0.00337		-14.45	3.20069	0.30490914-121
	-0.7	0.01	0.000266		-0.7	0.01	0.00337		-14.45	3.21799	0.16153472-122
	-0.65	0.01	0.000266		-0.65	0.01	0.00337		-14.45	3.23529	0.84273992-124
	-0.6	0.01	0.000266		-0.6	0.01	0.00337		-14.45	3.2526	0.43297049-125
	-0.55	0.01	0.000266		-0.55	0.01	0.00337		-14.45	3.2699	0.21905635-126
	-0.5	0.01	0.000266		-0.5	0.01	0.00337		-14.45	3.2872	0.10913745-127
	-0.45	0.01	0.000266		-0.45	0.01	0.00337		-14.45	3.3045	0.53541959-129
	-0.4	0.01	0.000266		-0.4	0.01	0.00337		-14.45	3.3218	0.25864137-130
	-0.35	0.01	0.000266		-0.35	0.01	0.00337		-14.45	3.3391	0.12301802-131
	-0.3	0.01	0.000266		-0.3	0.01	0.00337		-14.45	3.3564	0.57609873-133
	-0.25	0.01	0.000266		-0.25	0.01	0.00337		-14.45	3.3737	0.26563276-134
	-0.2	0.01	0.000266		-0.2	0.01	0.00337		-14.45	3.391	0.12059538-135
	-0.15	0.01	0.000266		-0.15	0.01	0.00337		-14.45	3.4083	0.53908627-137
	-0.1	0.01	0.000266		-0.1	0.01	0.00337		-14.45	3.42561	0.23729116-138
	-0.05	0.01	0.000266		-0.05	0.01	0.00337		-14.45	3.44291	0.10285278-139
	0	0.01	0.000266		0	0.01	0.00337		-14.45	3.46021	0.43900717-141
	0.05	0.01	0.000266		0.05	0.01	0.00337		-14.45	3.47751	0.18452275-142
	0.1	0.01	0.000266		0.1	0.01	0.00337		-14.45	3.49481	0.76373664-144
	0.15	0.01	0.000266		0.15	0.01	0.00337		-14.45	3.51211	0.31127055-145
	0.2	0.01	0.000266		0.2	0.01	0.00337		-14.45	3.52941	0.12491492-146
	0.25	0.01	0.000266		0.25	0.01	0.00337		-14.45	3.54671	0.49357582-148
	0.3	0.01	0.000266		0.3	0.01	0.00337		-14.45	3.56401	0.19201826-149
	0.35	0.01	0.000266		0.35	0.01	0.00337		-14.45	3.58132	0.73548481-151
	0.4	0.01	0.000266		0.4	0.01	0.00337		-14.45	3.59862	0.27736378-152
	0.45	0.01	0.000266		0.45	0.01	0.00337		-14.45	3.61592	0.10298667-153
	0.5	0.01	0.000266		0.5	0.01	0.00337		-14.45	3.63322	0.37651586-155
	0.55	0.01	0.000266		0.55	0.01	0.00337		-14.45	3.65052	0.13554185-156
	0.6	0.01	0.000266		0.6	0.01	0.00337		-14.45	3.66782	0.48046880-158
	0.65	0.01	0.000266		0.65	0.01	0.00337		-14.45	3.68512	0.16771259-159
	0.7	0.01	0.000266		0.7	0.01	0.00337		-14.45	3.70242	0.57646514-161
	0.75	0.01	0.000266		0.75	0.01	0.00337		-14.45	3.71972	0.19510888-162
	0.8	0.01	0.000266		0.8	0.01	0.00337		-14.45	3.73702	0.65022090-164
	0.85	0.01	0.000266		0.85	0.01	0.00337		-14.45	3.75433	0.21335631-165
	0.9	0.01	0.000266		0.9	0.01	0.00337		-14.45	3.77163	0.68927629-167
	0.95	0.01	0.000266		0.95	0.01	0.00337		-14.45	3.78893	0.21923650-168
	1	0.01	0.000266		1	0.01	0.00337		-14.45	3.80623	0.68653196-170
	1.05	0.01	0.000266		1.05	0.01	0.00337		-14.45	3.82353	0.21166183-171
	1.1	0.01	0.000266		1.1	0.01	0.00337		-14.45	3.84083	0.64249676-173
	1.15	0.01	0.000266		1.15	0.01	0.00337		-14.45	3.85813	0.19202711-174
	1.2	0.01	0.000266		1.2	0.01	0.00337		-14.45	3.87543	0.56511066-176
	1.25	0.01	0.000266		1.25	0.01	0.00337		-14.45	3.89273	0.16375527-177
	1.3	0.01	0.000266		1.3	0.01	0.00337		-14.45	3.91004	0.46725249-179
	1.35	0.01	0.000266		1.35	0.01	0.00337		-14.45	3.92734	0.13127963-180
	1.4	0.01	0.000266		1.4	0.01	0.00337		-14.45	3.94464	0.36317784-182
	1.45	0.01	0.000266		1.45	0.01	0.00337		-14.45	3.96194	0.98923489-184
	1.5	0.01	0.000266		1.5	0.01	0.00337		-14.45	3.97924	0.26528862-185
	1.55	0.01	0.000266		1.55	0.01	0.00337		-14.45	3.99654	0.70042457-187
	1.6	0.01	0.000266		1.6	0.01	0.00337		-14.45	4.01384	0.18206192-188
	1.65	0.01	0.000266		1.65	0.01	0.00337		-14.45	4.03114	0.46589925-190
	1.7	0.01	0.000266		1.7	0.01	0.00337		-14.45	4.04844	0.11737853-191
	1.75	0.01	0.000266		1.75	0.01	0.00337		-14.45	4.06574	0.29115464-193
	1.8	0.01	0.000266		1.8	0.01	0.00337		-14.45	4.08305	0.71107279-195
	1.85	0.01	0.000266		1.85	0.01	0.00337		-14.45	4.10035	0.17099146-196
	1.9	0.01	0.000266		1.9	0.01	0.00337		-14.45	4.11765	0.40486803-198
	1.95	0.01	0.000266		1.95	0.01	0.00337		-14.45	4.13495	0.94391192-200
	2	0.01	0.000266		2	0.01	0.00337		-14.45	4.15225	0.21668050-201
	2.05	0.01	0.000266		2.05	0.01	0.00337		-14.45	4.16955	0.48973716-203
	2.1	0.01	0.000266		2.1	0.01	0.00337		-14.45	4.18685	0.10897884-204
	2.15	0.01	0.000266		2.15	0.01	0.00337		-14.45	4.20415	0.23874769-206
	2.2	0.01	0.000266		2.2	0.01	0.00337		-14.45	4.22145	0.51492149-208
	2.25	0.01	0.000266		2.25	0.01	0.00337		-14.45	4.23875	0.10933081-209
	2.3	0.01	0.000266		2.3	0.01	0.00337		-14.45	4.25606	0.22853228-211
	2.35	0.01	0.000266		2.35	0.01	0.00337		-14.45	4.27336	0.47029185-213
	2.4	0.01	0.000266		2.4	0.01	0.00337		-14.45	4.29066	0.95283637-215
	2.45	0.01	0.000266		2.45	0.01	0.00337		-14.45	4.30796	0.19007137-216
	2.5	0.01	0.000266		2.5	0.01	0.00337		-14.45	4.32526	0.37331485-218
	2.55	0.01	0.000266		2.55	0.01	0.00337		-14.45	4.34256	0.72193727-220
	2.6	0.01	0.000266		2.6	0.01	0.00337		-14.45	4.35986	0.13746303-221
	2.65	0.01	0.000266		2.65	0.01	0.00337		-14.45	4.37716	0.25770505-223
	2.7	0.01	0.000266		2.7	0.01	0.00337		-14.45	4.39446	0.47565627-225
	2.75	0.01	0.000266		2.75	0.01	0.00337		-14.45	4.41177	0.86432641-227
	2.8	0.01	0.000266		2.8	0.01	0.00337		-14.45	4.42907	0.15461808-228
	2.85	0.01	0.000266		2.85	0.01	0.00337		-14.45	4.44637	0.27228947-230
	2.9	0.01	0.000266		2.9	0.01	0.00337		-14.45	4.46367	0.47205009-232
	2.95	0.01	0.000266		2.95	0.01	0.00337		-14.45	4.48097	0.80563682-234
	3	0.01	0.000266		3	0.01	0.00337		-14.45	4.49827	0.13536251-235
	3.05	0.01	0.000266		3.05	0.01	0.00337		-14.45	4.51557	0.22391450-237
	3.1	0.01	0.000266		3.1	0.01	0.00337		-14.45	4.53287	0.36467521-239
	3.15	0.01	0.000266		3.15	0.01	0.00337		-14.45	4.55017	0.58476383-241
	3.2	0.01	0.000266		3.2	0.01	0.00337		-14.45	4.56747	0.92322359-243
	3.25	0.01	0.000266		3.25	0.01	0.00337		-14.45	4.58478	0.14350878-244
	3.3	0.01	0.000266		3.3	0.01	0.00337		-14.45	4.60208	0.21962454-246
	3.35	0.01	0.000266		3.35	0.01	0.00337		-14.45	4.61938	0.33089916-248
	3.4	0.01	0.000266		3.4	0.01	0.00337		-14.45	4.63668	0.49080012-250
	3.45	0.01	0.000266		3.45	0.01	0.00337		-14.45	4.65398	0.71662837-252
	3.5	0.01	0.000266		3.5	0.01	0.00337		-14.45	4.67128	0.10300479-253
	3.55	0.01	0.000266		3.55	0.01	0.00337		-14.45	4.68858	0.14574630-255
	3.6	0.01	0.000266		3.6	0.01	0.00337		-14.45	4.70588	0.20301348-257
	3.65	0.01	0.000266		3.65	0.01	0.00337		-14.45	4.72318	0.27839104-259
	3.7	0.01	0.000266		3.7	0.01	0.00337		-14.45	4.74048	0.37584221-261
	3.75	0.01	0.000266		3.75	0.01	0.00337		-14.45	4.75779	0.49956207-263
	3.8	0.01	0.000266		3.8	0.01	0.00337		-14.45	4.77509	0.65375319-265
	3.85	0.01	0.000266		3.85	0.01	0.00337		-14.45	4.79239	0.84231939-267
	3.9	0.01	0.000266		3.9	0.01	0.00337		-14.45	4.80969	0.10684841-268
	3.95	0.01	0.000266		3.95	0.01	0.00337		-14.45	4.82699	0.13343545-270
	4	0.01	0.000266		4	0.01	0.00337		-14.45	4.84429	0.16404669-272
	4.05	0.01	0.000266		4.05	0.01	0.00337		-14.45	4.86159	0.19853646-274
	4.1	0.01	0.000266		4.1	0.01	0.00337		-14.45	4.87889	0.23652603-276
	4.15	0.01	0.000266		4.15	0.01	0.00337		-14.45	4.89619	0.27738386-278
	4.2	0.01	0.000266		4.2	0.01	0.00337		-14.45	4.9135	0.32022372-280
	4.25	0.01	0.000266		4.25	0.01	0.00337		-14.45	4.9308	0.36392282-282
	4.3	0.01	0.000266		4.3	0.01	0.00337		-14.45	4.9481	0.40716037-284
	4.35	0.01	0.000266		4.35	0.01	0.00337		-14.45	4.9654	0.44847501-286
	4.4	0.01	0.000266		4.4	0.01	0.00337		-14.45	4.9827	0.48633854-288
	4.45	0.01	0.000266		4.45	0.01	0.00337		-14.45	5	0.51924231-290
	4.5	0.01	0.000266		4.5	0.01	0.00337		-14.4	0	0.06866
	4.55	0.01	0.000266		4.55	0.01	0.00337		-14.4	0.0173	0.19587
	4.6	0.01	0.000266		4.6	0.01	0.00337		-14.4	0.0346	0.25237
	4.65	0.01	0.000266		4.65	0.01	0.00337		-14.4	0.0519	0.2646
	4.7	0.01	0.000266		4.7	0.01	0.00337		-14.4	0.0692	0.24573
	4.75	0.01	0.000266		4.75	0.01	0.00337		-14.4	0.08651	0.20766
	4.8	0.01	0.000266		4.8	0.01	0.00337		-14.4	0.10381	0.16168
	4.85	0.01	0.000266		4.85	0.01	0.00337		-14.4	0.12111	0.1168
	4.9	0.01	0.000266		4.9	0.01	0.00337		-14.4	0.13841	0.07861
	4.95	0.01	0.000266		4.95	0.01	0.00337		-14.4	0.15571	0.04942
	5	0.01	0.000266		5	0.01	0.00337		-14.4	0.17301	0.02905
	5.05	0.01	0.000266		5.05	0.01	0.00337		-14.4	0.19031	0.01595
	5.1	0.01	0.000266		5.1	0.01	0.00337		-14.4	0.20761	0.00811
	5.15	0.01	0.000266		5.15	0.01	0.00337		-14.4	0.22491	0.00375
	5.2	0.01	0.000266		5.2	0.01	0.00337		-14.4	0.24222	0.00148
	5.25	0.01	0.000266		5.25	0.01	0.00337		-14.4	0.25952	0.000402
	5.3	0.01	0.000266		5.3	0.01	0.00337		-14.4	0.27682	9.17e-05
	5.35	0.01	0.000266		5.35	0.01	0.00337		-14.4	0.29412	0.000226
	5.4	0.01	0.000266		5.4	0.01	0.00337		-14.4	0.31142	0.000247
	5.45	0.01	0.000266		5.45	0.01	0.00337		-14.4	0.32872	0.000221
	5.5	0.01	0.000266		5.5	0.01	0.00337		-14.4	0.34602	0.000184
	5.55	0.01	0.000266		5.55	0.01	0.00337		-14.4	0.36332	0.000148
	5.6	0.01	0.000266		5.6	0.01	0.00337		-14.4	0.38062	0.000116
	5.65	0.01	0.000266		5.65	0.01	0.00337		-14.4	0.39792	8.99e-05
	5.7	0.01	0.000266		5.7	0.01	0.00337		-14.4	0.41523	6.85e-05
	5.75	0.01	0.000266		5.75	0.01	0.00337		-14.4	0.43253	5.14e-05
	5.8	0.01	0.000266		5.8	0.01	0.00337		-14.4	0.44983	3.78e-05
	5.85	0.01	0.000266		5.85	0.01	0.00337		-14.4	0.46713	2.74e-05
	5.9	0.01	0.000266		5.9	0.01	0.00337		-14.4	0.48443	1.95e-05
	5.95	0.01	0.000266		5.95	0.01	0.00337		-14.4	0.50173	1.35e-05
	6	0.01	0.000266		6	0.01	0.00337		-14.4	0.51903	9.22e-06
	6.05	0.01	0.000266		6.05	0.01	0.00337		-14.4	0.53633	6.14e-06
	6.1	0.01	0.000266		6.1	0.01	0.00337		-14.4	0.55363	3.99e-06
	6.15	0.01	0.000266		6.15	0.01	0.00337		-14.4	0.57093	2.54e-06
	6.2	0.01	0.000266		6.2	0.01	0.00337		-14.4	0.58824	1.57e-06
	6.25	0.01	0.000266		6.25	0.01	0.00337		-14.4	0.60554	9.54e-07
	6.3	0.01	0.000266		6.3	0.01	0.00337		-14.4	0.62284	5.65e-07
	6.35	0.01	0.000266		6.35	0.01	0.00337		-14.4	0.64014	3.27e-07
	6.4	0.01	0.000266		6.4	0.01	0.00337		-14.4	0.65744	1.85e-07
	6.45	0.01	0.000266		6.45	0.01	0.00337		-14.4	0.67474	1.02e-07
	6.5	0.01	0.000266		6.5	0.01	0.00337		-14.4	0.69204	5.53e-08
	6.55	0.01	0.000266		6.55	0.01	0.00337		-14.4	0.70934	2.93e-08
	6.6	0.01	0.000266		6.6	0.01	0.00337		-14.4	0.72664	1.52e-08
	6.65	0.01	0.000266		6.65	0.01	0.00337		-14.4	0.74395	7.7e-09
	6.7	0.01	0.000266		6.7	0.01	0.00337		-14.4	0.76125	3.83e-09
	6.75	0.01	0.000266		6.75	0.01	0.00337		-14.4	0.77855	1.87e-09
	6.8	0.01	0.000266		6.8	0.01	0.00337		-14.4	0.79585	8.93e-10
	6.85	0.01	0.000266		6.85	0.01	0.00337		-14.4	0.81315	4.19e-10
	6.9	0.01	0.000266		6.9	0.01	0.00337		-14.4	0.83045	1.93e-10
	6.95	0.01	0.000266		6.95	0.01	0.00337		-14.4	0.84775	8.71e-11
	7	0.01	0.000266		7	0.01	0.00337		-14.4	0.86505	3.86e-11
	7.05	0.01	0.000266		7.05	0.01	0.00337		-14.4	0.88235	1.68e-11
	7.1	0.01	0.000266		7.1	0.01	0.00337		-14.4	0.89965	7.19e-12
	7.15	0.01	0.000266		7.15	0.01	0.00337		-14.4	0.91696	3.02e-12
	7.2	0.01	0.000266		7.2	0.01	0.00337		-14.4	0.93426	1.25e-12
	7.25	0.01	0.000266		7.25	0.01	0.00337		-14.4	0.95156	5.06e-13
	7.3	0.01	0.000266		7.3	0.01	0.00337		-14.4	0.96886	2.02e-13
	7.35	0.01	0.000266		7.35	0.01	0.00337		-14.4	0.98616	7.91e-14
	7.4	0.01	0.000266		7.4	0.01	0.00337		-14.4	1.00346	3.05e-14
	7.45	0.01	0.000266		7.45	0.01	0.00337		-14.4	1.02076	1.15e-14
	7.5	0.01	0.000266		7.5	0.01	0.00337		-14.4	1.03806	4.29e-15
	7.55	0.01	0.000266		7.55	0.01	0.00337		-14.4	1.05536	1.57e-15
	7.6	0.01	0.000266		7.6	0.01	0.00337		-14.4	1.07266	5.67e-16
	7.65	0.01	0.000266		7.65	0.01	0.00337		-14.4	1.08997	2.01e-16
	7.7	0.01	0.000266		7.7	0.01	0.00337		-14.4	1.10727	7e-17
	7.75	0.01	0.000266		7.75	0.01	0.00337		-14.4	1.12457	2.4e-17
	7.8	0.01	0.000266		7.8	0.01	0.00337		-14.4	1.14187	8.1e-18
	7.85	0.01	0.000266		7.85	0.01	0.00337		-14.4	1.15917	2.69e-18
	7.9	0.01	0.000266		7.9	0.01	0.00337		-14.4	1.17647	8.78e-19
	7.95	0.01	0.000266		7.95	0.01	0.00337		-14.4	1.19377	2.82e-19
	8	0.01	0.000266		8	0.01	0.00337		-14.4	1.21107	8.93e-20
	8.05	0.01	0.000266		8.05	0.01	0.00337		-14.4	1.22837	2.78e-20
	8.1	0.01	0.000266		8.1	0.01	0.00337		-14.4	1.24568	8.52e-21
	8.15	0.01	0.000266		8.15	0.01	0.00337		-14.4	1.26298	2.57e-21
	8.2	0.01	0.000266		8.2	0.01	0.00337		-14.4	1.28028	7.63e-22
	8.25	0.01	0.000266		8.25	0.01	0.00337		-14.4	1.29758	2.23e-22
	8.3	0.01	0.000266		8.3	0.01	0.00337		-14.4	1.31488	6.43e-23
	8.35	0.01	0.000266		8.35	0.01	0.00337		-14.4	1.33218	1.82e-23
	8.4	0.01	0.000266		8.4	0.01	0.00337		-14.4	1.34948	5.08e-24
	8.45	0.01	0.000266		8.45	0.01	0.00337		-14.4	1.36678	1.4e-24
	8.5	0.01	0.000266		8.5	0.01	0.00337		-14.4	1.38408	3.78e-25
	8.55	0.01	0.000266		8.55	0.01	0.00337		-14.4	1.40138	1.01e-25
	8.6	0.01	0.000266		8.6	0.01	0.00337		-14.4	1.41869	2.64e-26
	8.65	0.01	0.000266		8.65	0.01	0.00337		-14.4	1.43599	6.81e-27
	8.7	0.01	0.000266		8.7	0.01	0.00337		-14.4	1.45329	1.73e-27
	8.75	0.01	0.000266		8.75	0.01	0.00337		-14.4	1.47059	4.34e-28
	8.8	0.01	0.000266		8.8	0.01	0.00337		-14.4	1.48789	1.07e-28
	8.85	0.01	0.000266		8.85	0.01	0.00337		-14.4	1.50519	2.6e-29
	8.9	0.01	0.000266		8.9	0.01	0.00337		-14.4	1.52249	6.22e-30
	8.95	0.01	0.000266		8.95	0.01	0.00337		-14.4	1.53979	1.47e-30
	9	0.01	0.000266		9	0.01	0.00337		-14.4	1.55709	3.4e-31
	9.05	0.01	0.000266		9.05	0.01	0.00337		-14.4	1.57439	7.78e-32
	9.1	0.01	0.000266		9.1	0.01	0.00337		-14.4	1.5917	1.75e-32
	9.15	0.01	0.000266		9.15	0.01	0.00337		-14.4	1.609	3.88e-33
	9.2	0.01	0.000266		9.2	0.01	0.00337		-14.4	1.6263	8.48e-34
	9.25	0.01	0.000266		9.25	0.01	0.00337		-14.4	1.6436	1.82e-34
	9.3	0.01	0.000266		9.3	0.01	0.00337		-14.4	1.6609	3.86e-35
	9.35	0.01	0.000266		9.35	0.01	0.00337		-14.4	1.6782	8.06e-36
	9.4	0.01	0.000266		9.4	0.01	0.00337		-14.4	1.6955	1.66e-36
	9.45	0.01	0.000266		9.45	0.01	0.00337		-14.4	1.7128	3.36e-37
	9.5	0.01	0.000266		9.5	0.01	0.00337		-14.4	1.7301	6.7e-38
	9.55	0.01	0.000266		9.55	0.01	0.00337		-14.4	1.74741	1.32e-38
	9.6	0.01	0.000266		9.6	0.01	0.00337		-14.4	1.76471	2.55e-39
	9.65	0.01	0.000266		9.65	0.01	0.00337		-14.4	1.78201	4.86e-40
	9.7	0.01	0.000266		9.7	0.01	0.00337		-14.4	1.79931	9.12e-41
	9.75	0.01	0.000266		9.75	0.01	0.00337		-14.4	1.81661	1.69e-41
	9.8	0.01	0.000266		9.8	0.01	0.00337		-14.4	1.83391	3.07e-42
	9.85	0.01	0.000266		9.85	0.01	0.00337		-14.4	1.85121	5.52e-43
	9.9	0.01	0.000266		9.9	0.01	0.00337		-14.4	1.86851	9.75e-44
	9.95	0.01	0.000266		9.95	0.01	0.00337		-14.4	1.88581	1.7e-44
	10	0.01	0.000266		10	0.01	0.00337		-14.4	1.90311	2.91e-45
	10.05	0.01	0.000266		10.05	0.01	0.00337		-14.4	1.92042	4.92e-46
	10.1	0.01	0.000266		10.1	0.01	0.00337		-14.4	1.93772	8.19e-47
	10.15	0.01	0.000266		10.15	0.01	0.00337		-14.4	1.95502	1.34e-47
	10.2	0.01	0.000266		10.2	0.01	0.00337		-14.4	1.97232	2.17e-48
	10.25	0.01	0.000266		10.25	0.01	0.00337		-14.4	1.98962	3.45e-49
	10.3	0.01	0.000266		10.3	0.01	0.00337		-14.4	2.00692	5.41e-50
	10.35	0.01	0.000266		10.35	0.01	0.00337		-14.4	2.02422	8.36e-51
	10.4	0.01	0.000266		10.4	0.01	0.00337		-14.4	2.04152	1.27e-51
	10.45	0.01	0.000266		10.45	0.01	0.00337		-14.4	2.05882	1.9e-52
	10.5	0.01	0.000266		10.5	0.01	0.00337		-14.4	2.07613	2.81e-53
	10.55	0.01	0.000266		10.55	0.01	0.00337		-14.4	2.09343	4.08e-54
	10.6	0.01	0.000266		10.6	0.01	0.00337		-14.4	2.11073	5.84e-55
	10.65	0.01	0.000266		10.65	0.01	0.00337		-14.4	2.12803	8.23e-56
	10.7	0.01	0.000266		10.7	0.01	0.00337		-14.4	2.14533	1.14e-56
	10.75	0.01	0.000266		10.75	0.01	0.00337		-14.4	2.16263	1.56e-57
	10.8	0.01	0.000266		10.8	0.01	0.00337		-14.4	2.17993	2.11e-58
	10.85	0.01	0.000266		10.85	0.01	0.00337		-14.4	2.19723	2.8e-59
	10.9	0.01	0.000266		10.9	0.01	0.00337		-14.4	2.21453	3.66e-60
	10.95	0.01	0.000266		10.95	0.01	0.00337		-14.4	2.23183	4.72e-61
	11	0.01	0.000266		11	0.01	0.00337		-14.4	2.24914	5.98e-62
	11.05	0.01	0.000266		11.05	0.01	0.00337		-14.4	2.26644	7.48e-63
	11.1	0.01	0.000266		11.1	0.01	0.00337		-14.4	2.28374	9.2e-64
	11.15	0.01	0.000266		11.15	0.01	0.00337		-14.4	2.30104	1.12e-64
	11.2	0.01	0.000266		11.2	0.01	0.00337		-14.4	2.31834	1.33e-65
	11.25	0.01	0.000266		11.25	0.01	0.00337		-14.4	2.33564	1.57e-66
	11.3	0.01	0.000266		11.3	0.01	0.00337		-14.4	2.35294	1.81e-67
	11.35	0.01	0.000266		11.35	0.01	0.00337		-14.4	2.37024	2.07e-68
	11.4	0.01	0.000266		11.4	0.01	0.00337		-14.4	2.38754	2.32e-69
	11.45	0.01	0.000266		11.45	0.01	0.00337		-14.4	2.40484	2.57e-70
	11.5	0.01	0.000266		11.5	0.01	0.00337		-14.4	2.42215	2.81e-71
	11.55	0.01	0.000266		11.55	0.01	0.00337		-14.4	2.43945	3.01e-72
	11.6	0.01	0.000266		11.6	0.01	0.00337		-14.4	2.45675	3.19e-73
	11.65	0.01	0.000266		11.65	0.01	0.00337		-14.4	2.47405	3.32e-74
	11.7	0.01	0.000266		11.7	0.01	0.00337		-14.4	2.49135	3.41e-75
	11.75	0.01	0.000266		11.75	0.01	0.00337		-14.4	2.50865	3.44e-76
	11.8	0.01	0.000266		11.8	0.01	0.00337		-14.4	2.52595	3.43e-77
	11.85	0.01	0.000266		11.85	0.01	0.00337		-14.4	2.54325	3.36e-78
	11.9	0.01	0.000266		11.9	0.01	0.00337		-14.4	2.56055	3.24e-79
	11.95	0.01	0.000266		11.95	0.01	0.00337		-14.4	2.57786	3.08e-80
	12	0.01	0.000266		12	0.01	0.00337		-14.4	2.59516	2.89e-81
	12.05	0.01	0.000266		12.05	0.01	0.00337		-14.4	2.61246	2.66e-82
	12.1	0.01	0.000266		12.1	0.01	0.00337		-14.4	2.62976	2.42e-83
	12.15	0.01	0.000266		12.15	0.01	0.00337		-14.4	2.64706	2.17e-84
	12.2	0.01	0.000266		12.2	0.01	0.00337		-14.4	2.66436	1.91e-85
	12.25	0.01	0.000266		12.25	0.01	0.00337		-14.4	2.68166	1.66e-86
	12.3	0.01	0.000266		12.3	0.01	0.00337		-14.4	2.69896	1.42e-87
	12.35	0.01	0.000266		12.35	0.01	0.00337		-14.4	2.71626	1.19e-88
	12.4	0.01	0.000266		12.4	0.01	0.00337		-14.4	2.73356	9.89e-90
	12.45	0.01	0.000266		12.45	0.01	0.00337		-14.4	2.75087	8.07e-91
	12.5	0.01	0.000266		12.5	0.01	0.00337		-14.4	2.76817	6.49e-92
	12.55	0.01	0.000266		12.55	0.01	0.00337		-14.4	2.78547	5.14e-93
	12.6	0.01	0.000266		12.6	0.01	0.00337		-14.4	2.80277	4.01e-94
	12.65	0.01	0.000266		12.65	0.01	0.00337		-14.4	2.82007	3.08e-95
	12.7	0.01	0.000266		12.7	0.01	0.00337		-14.4	2.83737	2.33e-96
	12.75	0.01	0.000266		12.75	0.01	0.00337		-14.4	2.85467	1.74e-97
	12.8	0.01	0.000266		12.8	0.01	0.00337		-14.4	2.87197	1.28e-98
	12.85	0.01	0.000266		12.85	0.01	0.00337		-14.4	2.88927	9.22e-100
	12.9	0.01	0.000266		12.9	0.01	0.00337		-14.4	2.90657	0.65648638-100
	12.95	0.01	0.000266		12.95	0.01	0.00337		-14.4	2.92388	0.46025675-101
	13	0.01	0.000266		13	0.01	0.00337		-14.4	2.94118	0.31776407-102
	13.05	0.01	0.000266		13.05	0.01	0.00337		-14.4	2.95848	0.21604541-103
	13.1	0.01	0.000266		13.1	0.01	0.00337		-14.4	2.97578	0.14465504-104
	13.15	0.01	0.000266		13.15	0.01	0.00337		-14.4	2.99308	0.95386530-106
	13.2	0.01	0.000266		13.2	0.01	0.00337		-14.4	3.01038	0.61947214-107
	13.25	0.01	0.000266		13.25	0.01	0.00337		-14.4	3.02768	0.39623202-108
	13.3	0.01	0.000266		13.3	0.01	0.00337		-14.4	3.04498	0.24961727-109
	13.35	0.01	0.000266		13.35	0.01	0.00337		-14.4	3.06228	0.15487889-110
	13.4	0.01	0.000266		13.4	0.01	0.00337		-14.4	3.07959	0.94643252-112
	13.45	0.01	0.000266		13.45	0.01	0.00337		-14.4	3.09689	0.56957234-113
	13.5	0.01	0.000266		13.5	0.01	0.00337		-14.4	3.11419	0.33755985-114
	13.55	0.01	0.000266		13.55	0.01	0.00337		-14.4	3.13149	0.19700593-115
	13.6	0.01	0.000266		13.6	0.01	0.00337		-14.4	3.14879	0.11322051-116
	13.65	0.01	0.000266		13.65	0.01	0.00337		-14.4	3.16609	0.64074832-118
	13.7	0.01	0.000266		13.7	0.01	0.00337		-14.4	3.18339	0.35708720-119
	13.75	0.01	0.000266		13.75	0.01	0.00337		-14.4	3.20069	0.19597460-120
	13.8	0.01	0.000266		13.8	0.01	0.00337		-14.4	3.21799	0.10592073-121
	13.85	0.01	0.000266		13.85	0.01	0.00337		-14.4	3.23529	0.56381055-123
	13.9	0.01	0.000266		13.9	0.01	0.00337		-14.4	3.2526	0.29557409-124
	13.95	0.01	0.000266		13.95	0.01	0.00337		-14.4	3.2699	0.15260968-125
	14	0.01	0.000266		14	0.01	0.00337		-14.4	3.2872	0.77602044-127
	14.05	0.01	0.000266		14.05	0.01	0.00337		-14.4	3.3045	0.38861992-128
	14.1	0.01	0.000266		14.1	0.01	0.00337		-14.4	3.3218	0.19165454-129
	14.15	0.01	0.000266		14.15	0.01	0.00337		-14.4	3.3391	0.93075800-131
	14.2	0.01	0.000266		14.2	0.01	0.00337		-14.4	3.3564	0.44510641-132
	14.25	0.01	0.000266		14.25	0.01	0.00337		-14.4	3.3737	0.20960109-133
	14.3	0.01	0.000266		14.3	0.01	0.00337		-14.4	3.391	0.97191411-135
	14.35	0.01	0.000266		14.35	0.01	0.00337		-14.4	3.4083	0.44378944-136
	14.4	0.01	0.000266		14.4	0.01	0.00337		-14.4	3.42561	0.19955208-137
	14.45	0.01	0.000266		14.45	0.01	0.00337		-14.4	3.44291	0.88365482-139
	14.5	0.01	0.000266		14.5	0.01	0.00337		-14.4	3.46021	0.38536312-140
	14.55	0.01	0.000266		14.55	0.01	0.00337		-14.4	3.47751	0.16551075-141
	14.6	0.01	0.000266		14.6	0.01	0.00337		-14.4	3.49481	0.70008322-143
	14.65	0.01	0.000266		14.65	0.01	0.00337		-14.4	3.51211	0.29162909-144
	14.7	0.01	0.000266		14.7	0.01	0.00337		-14.4	3.52941	0.11963370-145
	14.75	0.01	0.000266		14.75	0.01	0.00337		-14.4	3.54671	0.48327984-147
	14.8	0.01	0.000266		14.8	0.01	0.00337		-14.4	3.56401	0.19224221-148
	14.85	0.01	0.000266		14.85	0.01	0.00337		-14.4	3.58132	0.75299424-150
	14.9	0.01	0.000266		14.9	0.01	0.00337		-14.4	3.59862	0.29041787-151
	14.95	0.01	0.000266		14.95	0.01	0.00337		-14.4	3.61592	0.11029315-152
	15	0.01	0.000266		15	0.01	0.00337		-14.4	3.63322	0.41245762-154
	15.05	0.01	0.000266		15.05	0.01	0.00337		-14.4	3.65052	0.15189100-155
	15.1	0.01	0.000266		15.1	0.01	0.00337		-14.4	3.66782	0.55083685-157
	15.15	0.01	0.000266		15.15	0.01	0.00337		-14.4	3.68512	0.19672715-158
	15.2	0.01	0.000266		15.2	0.01	0.00337		-14.4	3.70242	0.69192768-160
	15.25	0.01	0.000266		15.25	0.01	0.00337		-14.4	3.71972	0.23966696-161
	15.3	0.01	0.000266		15.3	0.01	0.00337		-14.4	3.73702	0.81751271-163
	15.35	0.01	0.000266		15.35	0.01	0.00337		-14.4	3.75433	0.27460105-164
	15.4	0.01	0.000266		15.4	0.01	0.00338		-14.4	3.77163	0.90826425-166
	15.45	0.01	0.000266		15.45	0.01	0.00338		-14.4	3.78893	0.29580701-167
	15.5	0.01	0.000266		15.5	0.01	0.00339		-14.4	3.80623	0.94859594-169
	15.55	0.01	0.000266		15.55	0.01	0.00339		-14.4	3.82353	0.29952252-170
	15.6	0.01	0.000266		15.6	0.01	0.00338		-14.4	3.84083	0.93123758-172
	15.65	0.01	0.000266		15.65	0.01	0.00334		-14.4	3.85813	0.28509404-173
	15.7	0.01	0.000266		15.7	0.01	0.00327		-14.4	3.87543	0.85946680-175
	15.75	0.01	0.000266		15.75	0.01	0.00318		-14.4	3.89273	0.25515182-176
	15.8	0.01	0.000266		15.8	0.01	0.00303		-14.4	3.91004	0.74594479-178
	15.85	0.01	0.000266		15.85	0.01	0.00285		-14.4	3.92734	0.21476075-179
	15.9	0.01	0.000266		15.9	0.01	0.00262		-14.4	3.94464	0.60888655-181
	15.95	0.01	0.000266		15.95	0.01	0.00235		-14.4	3.96194	0.16999522-182
	16	0.01	0.000266		16	0.01	0.00204		-14.4	3.97924	0.46734475-184
	16.05	0.01	0.000266		16.05	0.01	0.0017		-14.4	3.99654	0.12650857-185
	16.1	0.01	0.000266		16.1	0.01	0.00135		-14.4	4.01384	0.33718653-187
	16.15	0.01	0.000266		16.15	0.01	0.001		-14.4	4.03114	0.88487375-189
	16.2	0.01	0.000267		16.2	0.01	0.00068		-14.4	4.04844	0.22864154-190
	16.25	0.01	0.000268		16.25	0.01	0.000442		-14.4	4.06574	0.58170339-192
	16.3	0.01	0.00027		16.3	0.01	0.000347		-14.4	4.08305	0.14572562-193
	16.35	0.01	0.000272		16.35	0.01	0.0004		-14.4	4.10035	0.35948002-195
	16.4	0.01	0.000273		16.4	0.01	0.000479		-14.4	4.11765	0.87323641-197
	16.45	0.01	0.000271		16.45	0.01	0.00054		-14.4	4.13495	0.20888842-198
	16.5	0.01	0.00026		16.5	0.01	0.000552		-14.4	4.15225	0.49206332-200
	16.55	0.01	0.000236		16.55	0.01	0.000513		-14.4	4.16955	0.11414106-201
	16.6	0.01	0.000194		16.6	0.01	0.000447		-14.4	4.18685	0.26071190-203
	16.65	0.01	0.000167		16.65	0.01	0.000364		-14.4	4.20415	0.58635274-205
	16.7	0.01	0.000159		16.7	0.01	0.000362		-14.4	4.22145	0.12984310-206
	16.75	0.01	0.000164		16.75	0.01	0.000465		-14.4	4.23875	0.28309278-208
	16.8	0.01	0.000168		16.8	0.01	0.000682		-14.4	4.25606	0.60769407-210
	16.85	0.01	0.000166		16.85	0.01	0.000935		-14.4	4.27336	0.12843769-211
	16.9	0.01	0.00016		16.9	0.01	0.0012		-14.4	4.29066	0.26727815-213
	16.95	0.01	0.000174		16.95	0.01	0.00149		-14.4	4.30796	0.54766399-215
	17	0.01	0.000237		17	0.01	0.00174		-14.4	4.32526	0.11049961-216
	17.05	0.01	0.000355		17.05	0.01	0.00202		-14.4	4.34256	0.21954059-218
	17.1	0.01	0.000517		17.1	0.01	0.00229		-14.4	4.35986	0.42951735-220
	17.15	0.01	0.000711		17.15	0.01	0.00251		-14.4	4.37716	0.82747313-222
	17.2	0.01	0.000927		17.2	0.01	0.00271		-14.4	4.39446	0.15697191-223
	17.25	0.01	0.00115		17.25	0.01	0.00294		-14.4	4.41177	0.29320224-225
	17.3	0.01	0.00138		17.3	0.01	0.00315		-14.4	4.42907	0.53922641-227
	17.35	0.01	0.00161		17.35	0.01	0.0034		-14.4	4.44637	0.97637807-229
	17.4	0.01	0.00184		17.4	0.01	0.00364		-14.4	4.46367	0.17405999-230
	17.45	0.01	0.00205		17.45	0.01	0.0039		-14.4	4.48097	0.30550167-232
	17.5	0.01	0.00223		17.5	0.01	0.00413		-14.4	4.49827	0.52792226-234
	17.55	0.01	0.00239		17.55	0.01	0.00435		-14.4	4.51557	0.89821923-236
	17.6	0.01	0.0025		17.6	0.01	0.00456		-14.4	4.53287	0.15047608-237
	17.65	0.01	0.00257		17.65	0.01	0.00477		-14.4	4.55017	0.24822200-239
	17.7	0.01	0.00261		17.7	0.01	0.00491		-14.4	4.56747	0.40319027-241
	17.75	0.01	0.00262		17.75	0.01	0.00499		-14.4	4.58478	0.64487844-243
	17.8	0.01	0.00259		17.8	0.01	0.005		-14.4	4.60208	0.10156314-244
	17.85	0.01	0.00253		17.85	0.01	0.00496		-14.4	4.61938	0.15749621-246
	17.9	0.01	0.00244		17.9	0.01	0.00492		-14.4	4.63668	0.24047034-248
	17.95	0.01	0.00231		17.95	0.01	0.00482		-14.4	4.65398	0.36148679-250
	18	0.01	0.00217		18	0.01	0.00475		-14.4	4.67128	0.53499491-252
	18.05	0.01	0.002		18.05	0.01	0.00467		-14.4	4.68858	0.77952052-254
	18.1	0.01	0.00181		18.1	0.01	0.00462		-14.4	4.70588	0.11182252-255
	18.15	0.01	0.00158		18.15	0.01	0.0046		-14.4	4.72318	0.15793039-257
	18.2	0.01	0.00133		18.2	0.01	0.00449		-14.4	4.74048	0.21961026-259
	18.25	0.01	0.00106		18.25	0.01	0.00425		-14.4	4.75779	0.30068152-261
	18.3	0.01	0.000791		18.3	0.01	0.00401		-14.4	4.77509	0.40536037-263
	18.35	0.01	0.000502		18.35	0.01	0.00374		-14.4	4.79239	0.53809959-265
	18.4	0.01	0.000232		18.4	0.01	0.00346		-14.4	4.80969	0.70334539-267
	18.45	0.01	0.00014		18.45	0.01	0.00319		-14.4	4.82699	0.90520868-269
	18.5	0.01	0.000371		18.5	0.01	0.00288		-14.4	4.84429	0.11470608-270
	18.55	0.01	0.000587		18.55	0.01	0.00251		-14.4	4.86159	0.14310778-272
	18.6	0.01	0.000778		18.6	0.01	0.00212		-14.4	4.87889	0.17577734-274
	18.65	0.01	0.000937		18.65	0.01	0.00165		-14.4	4.89619	0.21255679-276
	18.7	0.01	0.00105		18.7	0.01	0.0011		-14.4	4.9135	0.25304486-278
	18.75	0.01	0.00114		18.75	0.01	0.000536		-14.4	4.9308	0.29657672-280
	18.8	0.01	0.0012		18.8	0.01	0.000232		-14.4	4.9481	0.34222127-282
	18.85	0.01	0.00126		18.85	0.01	0.000752		-14.4	4.9654	0.38879809-284
	18.9	0.01	0.00134		18.9	0.01	0.00137		-14.4	4.9827	0.43491498-286
	18.95	0.01	0.00138		18.95	0.01	0.0019		-14.4	5	0.47902558-288
	19	0.01	0.00143		19	0.01	0.00238		-14.35	0	0.06866
	19.05	0.01	0.00152		19.05	0.01	0.00268		-14.35	0.0173	0.19589
	19.1	0.01	0.00156		19.1	0.01	0.00275		-14.35	0.0346	0.25248
	19.15	0.01	0.0016		19.15	0.01	0.00279		-14.35	0.0519	0.26486
	19.2	0.01	0.0016		19.2	0.01	0.00291		-14.35	0.0692	0.24616
	19.25	0.01	0.00157		19.25	0.01	0.00289		-14.35	0.08651	0.20822
	19.3	0.01	0.00148		19.3	0.01	0.00272		-14.35	0.10381	0.16231
	19.35	0.01	0.00133		19.35	0.01	0.00236		-14.35	0.12111	0.11742
	19.4	0.01	0.0011		19.4	0.01	0.00172		-14.35	0.13841	0.07916
	19.45	0.01	0.000865		19.45	0.01	0.00107		-14.35	0.15571	0.04985
	19.5	0.01	0.00055		19.5	0.01	0.000622		-14.35	0.17301	0.02936
	19.55	0.01	0.000159		19.55	0.01	0.000254		-14.35	0.19031	0.01615
	19.6	0.01	0.000422		19.6	0.01	0.000568		-14.35	0.20761	0.00824
	19.65	0.01	0.00101		19.65	0.01	0.00114		-14.35	0.22491	0.00382
	19.7	0.01	0.00164		19.7	0.01	0.00164		-14.35	0.24222	0.00151
	19.75	0.01	0.00228		19.75	0.01	0.00222		-14.35	0.25952	0.000414
	19.8	0.01	0.00292		19.8	0.01	0.003		-14.35	0.27682	8.89e-05
	19.85	0.01	0.00361		19.85	0.01	0.00356		-14.35	0.29412	0.000228
	19.9	0.01	0.00416		19.9	0.01	0.00395		-14.35	0.31142	0.000251
	19.95	0.01	0.00468		19.95	0.01	0.00434		-14.35	0.32872	0.000225
	20	0.01	0.00513		20	0.01	0.00486		-14.35	0.34602	0.000187
	20.05	0.01	0.00543		-10	0.063	0.00549		-14.35	0.36332	0.000151
	20.1	0.01	0.00559		-9.95	0.063	0.00629		-14.35	0.38062	0.000119
	20.15	0.01	0.00561		-9.9	0.063	0.0068		-14.35	0.39792	9.24e-05
	20.2	0.01	0.00554		-9.85	0.063	0.00628		-14.35	0.41523	7.06e-05
	20.25	0.01	0.00532		-9.8	0.063	0.00579		-14.35	0.43253	5.31e-05
	20.3	0.01	0.005		-9.75	0.063	0.00532		-14.35	0.44983	3.92e-05
	20.35	0.01	0.00459		-9.7	0.063	0.00508		-14.35	0.46713	2.85e-05
	20.4	0.01	0.00414		-9.65	0.063	0.00469		-14.35	0.48443	2.03e-05
	20.45	0.01	0.00353		-9.6	0.063	0.00384		-14.35	0.50173	1.42e-05
	20.5	0.01	0.00292		-9.55	0.063	0.00264		-14.35	0.51903	9.67e-06
	20.55	0.01	0.00226		-9.5	0.063	0.00195		-14.35	0.53633	6.46e-06
	20.6	0.01	0.00155		-9.45	0.063	0.00182		-14.35	0.55363	4.22e-06
	20.65	0.01	0.000867		-9.4	0.063	0.00199		-14.35	0.57093	2.69e-06
	20.7	0.01	0.00013		-9.35	0.063	0.00253		-14.35	0.58824	1.68e-06
	20.75	0.01	0.000643		-9.3	0.063	0.00337		-14.35	0.60554	1.02e-06
	20.8	0.01	0.00134		-9.25	0.063	0.00431		-14.35	0.62284	6.06e-07
	20.85	0.01	0.00202		-9.2	0.063	0.00557		-14.35	0.64014	3.52e-07
	20.9	0.01	0.00252		-9.15	0.063	0.00644		-14.35	0.65744	2e-07
	20.95	0.01	0.00296		-9.1	0.063	0.00684		-14.35	0.67474	1.11e-07
	21	0.01	0.00332		-9.05	0.063	0.0073		-14.35	0.69204	6.04e-08
	21.05	0.01	0.0036		-9	0.063	0.00761		-14.35	0.70934	3.21e-08
	21.1	0.01	0.00376		-8.95	0.063	0.0083		-14.35	0.72664	1.67e-08
	21.15	0.01	0.0039		-8.9	0.063	0.00787		-14.35	0.74395	8.54e-09
	21.2	0.01	0.00394		-8.85	0.063	0.00738		-14.35	0.76125	4.27e-09
	21.25	0.01	0.00385		-8.8	0.063	0.0065		-14.35	0.77855	2.09e-09
	21.3	0.01	0.00363		-8.75	0.063	0.00474		-14.35	0.79585	1.01e-09
	21.35	0.01	0.00335		-8.7	0.063	0.0038		-14.35	0.81315	4.74e-10
	21.4	0.01	0.00297		-8.65	0.063	0.0029		-14.35	0.83045	2.19e-10
	21.45	0.01	0.00238		-8.6	0.063	0.00243		-14.35	0.84775	9.96e-11
	21.5	0.01	0.00172		-8.55	0.063	0.00241		-14.35	0.86505	4.44e-11
	21.55	0.01	0.00105		-8.5	0.063	0.00298		-14.35	0.88235	1.95e-11
	21.6	0.01	0.000424		-8.45	0.063	0.00343		-14.35	0.89965	8.37e-12
	21.65	0.01	0.000341		-8.4	0.063	0.00347		-14.35	0.91696	3.54e-12
	21.7	0.01	0.00104		-8.35	0.063	0.003		-14.35	0.93426	1.47e-12
	21.75	0.01	0.00174		-8.3	0.063	0.00268		-14.35	0.95156	6e-13
	21.8	0.01	0.00243		-8.25	0.063	0.00309		-14.35	0.96886	2.4e-13
	21.85	0.01	0.00296		-8.2	0.063	0.00371		-14.35	0.98616	9.48e-14
	21.9	0.01	0.00337		-8.15	0.063	0.00463		-14.35	1.00346	3.68e-14
	21.95	0.01	0.00368		-8.1	0.063	0.0049		-14.35	1.02076	1.4e-14
	22	0.01	0.00397		-8.05	0.063	0.00351		-14.35	1.03806	5.25e-15
	-10	0.06	0.00904		-8	0.063	0.00265		-14.35	1.05536	1.94e-15
	-9.95	0.06	0.00875		-7.95	0.063	0.00241		-14.35	1.07266	7.02e-16
	-9.9	0.06	0.00839		-7.9	0.063	0.00235		-14.35	1.08997	2.51e-16
	-9.85	0.06	0.00793		-7.85	0.063	0.00217		-14.35	1.10727	8.8e-17
	-9.8	0.06	0.00742		-7.8	0.063	0.00232		-14.35	1.12457	3.04e-17
	-9.75	0.06	0.00677		-7.75	0.063	0.00323		-14.35	1.14187	1.03e-17
	-9.7	0.06	0.00578		-7.7	0.063	0.00473		-14.35	1.15917	3.45e-18
	-9.65	0.06	0.00507		-7.65	0.063	0.00537		-14.35	1.17647	1.14e-18
	-9.6	0.06	0.00427		-7.6	0.063	0.00624		-14.35	1.19377	3.68e-19
	-9.55	0.06	0.00374		-7.55	0.063	0.00668		-14.35	1.21107	1.17e-19
	-9.5	0.06	0.00298		-7.5	0.063	0.00757		-14.35	1.22837	3.68e-20
	-9.45	0.06	0.00241		-7.45	0.063	0.00699		-14.35	1.24568	1.14e-20
	-9.4	0.06	0.00172		-7.4	0.063	0.00733		-14.35	1.26298	3.46e-21
	-9.35	0.06	0.00147		-7.35	0.063	0.00731		-14.35	1.28028	1.04e-21
	-9.3	0.06	0.0011		-7.3	0.063	0.00709		-14.35	1.29758	3.05e-22
	-9.25	0.06	0.00111		-7.25	0.063	0.00668		-14.35	1.31488	8.86e-23
	-9.2	0.06	0.00134		-7.2	0.063	0.00699		-14.35	1.33218	2.53e-23
	-9.15	0.06	0.00176		-7.15	0.063	0.00697		-14.35	1.34948	7.12e-24
	-9.1	0.06	0.0019		-7.1	0.063	0.00654		-14.35	1.36678	1.97e-24
	-9.05	0.06	0.00217		-7.05	0.063	0.00638		-14.35	1.38408	5.38e-25
	-9	0.06	0.00183		-7	0.063	0.00662		-14.35	1.40138	1.45e-25
	-8.95	0.06	0.00151		-6.95	0.063	0.00664		-14.35	1.41869	3.83e-26
	-8.9	0.06	0.0014		-6.9	0.063	0.00547		-14.35	1.43599	9.97e-27
	-8.85	0.06	0.00129		-6.85	0.063	0.00462		-14.35	1.45329	2.56e-27
	-8.8	0.06	0.00114		-6.8	0.063	0.00476		-14.35	1.47059	6.47e-28
	-8.75	0.06	0.00103		-6.75	0.063	0.00459		-14.35	1.48789	1.61e-28
	-8.7	0.06	0.00102		-6.7	0.063	0.0046		-14.35	1.50519	3.95e-29
	-8.65	0.06	0.00105		-6.65	0.063	0.00472		-14.35	1.52249	9.54e-30
	-8.6	0.06	0.00118		-6.6	0.063	0.00445		-14.35	1.53979	2.27e-30
	-8.55	0.06	0.00121		-6.55	0.063	0.0042		-14.35	1.55709	5.32e-31
	-8.5	0.06	0.0013		-6.5	0.063	0.00399		-14.35	1.57439	1.23e-31
	-8.45	0.06	0.00137		-6.45	0.063	0.003		-14.35	1.5917	2.79e-32
	-8.4	0.06	0.00141		-6.4	0.063	0.00303		-14.35	1.609	6.25e-33
	-8.35	0.06	0.00148		-6.35	0.063	0.00464		-14.35	1.6263	1.38e-33
	-8.3	0.06	0.00134		-6.3	0.063	0.00668		-14.35	1.6436	3e-34
	-8.25	0.06	0.00132		-6.25	0.063	0.00626		-14.35	1.6609	6.42e-35
	-8.2	0.06	0.00128		-6.2	0.063	0.00481		-14.35	1.6782	1.35e-35
	-8.15	0.06	0.00116		-6.15	0.063	0.00536		-14.35	1.6955	2.81e-36
	-8.1	0.06	0.00111		-6.1	0.063	0.00625		-14.35	1.7128	5.75e-37
	-8.05	0.06	0.00118		-6.05	0.063	0.00714		-14.35	1.7301	1.16e-37
	-8	0.06	0.00125		-6	0.063	0.00679		-14.35	1.74741	2.31e-38
	-7.95	0.06	0.0012		-5.95	0.063	0.00523		-14.35	1.76471	4.51e-39
	-7.9	0.06	0.00147		-5.9	0.063	0.00287		-14.35	1.78201	8.7e-40
	-7.85	0.06	0.00179		-5.85	0.063	0.00268		-14.35	1.79931	1.65e-40
	-7.8	0.06	0.00263		-5.8	0.063	0.00289		-14.35	1.81661	3.09e-41
	-7.75	0.06	0.00284		-5.75	0.063	0.00308		-14.35	1.83391	5.7e-42
	-7.7	0.06	0.00271		-5.7	0.063	0.0028		-14.35	1.85121	1.03e-42
	-7.65	0.06	0.00237		-5.65	0.063	0.00353		-14.35	1.86851	1.85e-43
	-7.6	0.06	0.00196		-5.6	0.063	0.00595		-14.35	1.88581	3.26e-44
	-7.55	0.06	0.00165		-5.55	0.063	0.00744		-14.35	1.90311	5.65e-45
	-7.5	0.06	0.00124		-5.5	0.063	0.0074		-14.35	1.92042	9.67e-46
	-7.45	0.06	0.00121		-5.45	0.063	0.00783		-14.35	1.93772	1.63e-46
	-7.4	0.06	0.00158		-5.4	0.063	0.00853		-14.35	1.95502	2.7e-47
	-7.35	0.06	0.00173		-5.35	0.063	0.00873		-14.35	1.97232	4.42e-48
	-7.3	0.06	0.00186		-5.3	0.063	0.00791		-14.35	1.98962	7.12e-49
	-7.25	0.06	0.00218		-5.25	0.063	0.00741		-14.35	2.00692	1.13e-49
	-7.2	0.06	0.00201		-5.2	0.063	0.00734		-14.35	2.02422	1.77e-50
	-7.15	0.06	0.00169		-5.15	0.063	0.00731		-14.35	2.04152	2.72e-51
	-7.1	0.06	0.00168		-5.1	0.063	0.00716		-14.35	2.05882	4.13e-52
	-7.05	0.06	0.00147		-5.05	0.063	0.00711		-14.35	2.07613	6.17e-53
	-7	0.06	0.00174		-5	0.063	0.00709		-14.35	2.09343	9.08e-54
	-6.95	0.06	0.00147		-4.95	0.063	0.00709		-14.35	2.11073	1.32e-54
	-6.9	0.06	0.0013		-4.9	0.063	0.00709		-14.35	2.12803	1.88e-55
	-6.85	0.06	0.00115		-4.85	0.063	0.00709		-14.35	2.14533	2.65e-56
	-6.8	0.06	0.0011		-4.8	0.063	0.00709		-14.35	2.16263	3.67e-57
	-6.75	0.06	0.00112		-4.75	0.063	0.00709		-14.35	2.17993	5.02e-58
	-6.7	0.06	0.00141		-4.7	0.063	0.00709		-14.35	2.19723	6.75e-59
	-6.65	0.06	0.00209		-4.65	0.063	0.00709		-14.35	2.21453	8.95e-60
	-6.6	0.06	0.00195		-4.6	0.063	0.00709		-14.35	2.23183	1.17e-60
	-6.55	0.06	0.00199		-4.55	0.063	0.0071		-14.35	2.24914	1.5e-61
	-6.5	0.06	0.0025		-4.5	0.063	0.0071		-14.35	2.26644	1.91e-62
	-6.45	0.06	0.00226		-4.45	0.063	0.0071		-14.35	2.28374	2.38e-63
	-6.4	0.06	0.00237		-4.4	0.063	0.0071		-14.35	2.30104	2.93e-64
	-6.35	0.06	0.00228		-4.35	0.063	0.0071		-14.35	2.31834	3.54e-65
	-6.3	0.06	0.00243		-4.3	0.063	0.0071		-14.35	2.33564	4.23e-66
	-6.25	0.06	0.00235		-4.25	0.063	0.0071		-14.35	2.35294	4.97e-67
	-6.2	0.06	0.00249		-4.2	0.063	0.0071		-14.35	2.37024	5.75e-68
	-6.15	0.06	0.00233		-4.15	0.063	0.0071		-14.35	2.38754	6.56e-69
	-6.1	0.06	0.00228		-4.1	0.063	0.0071		-14.35	2.40484	7.37e-70
	-6.05	0.06	0.00211		-4.05	0.063	0.0071		-14.35	2.42215	8.16e-71
	-6	0.06	0.00224		-4	0.063	0.0071		-14.35	2.43945	8.89e-72
	-5.95	0.06	0.00238		-3.95	0.063	0.0071		-14.35	2.45675	9.55e-73
	-5.9	0.06	0.00206		-3.9	0.063	0.0071		-14.35	2.47405	1.01e-73
	-5.85	0.06	0.00219		-3.85	0.063	0.0071		-14.35	2.49135	1.05e-74
	-5.8	0.06	0.00248		-3.8	0.063	0.0071		-14.35	2.50865	1.08e-75
	-5.75	0.06	0.00179		-3.75	0.063	0.00711		-14.35	2.52595	1.09e-76
	-5.7	0.06	0.00239		-3.7	0.063	0.00711		-14.35	2.54325	1.09e-77
	-5.65	0.06	0.00254		-3.65	0.063	0.00711		-14.35	2.56055	1.07e-78
	-5.6	0.06	0.00296		-3.6	0.063	0.00711		-14.35	2.57786	1.03e-79
	-5.55	0.06	0.00331		-3.55	0.063	0.00711		-14.35	2.59516	9.81e-81
	-5.5	0.06	0.00383		-3.5	0.063	0.00711		-14.35	2.61246	9.2e-82
	-5.45	0.06	0.00336		-3.45	0.063	0.00711		-14.35	2.62976	8.49e-83
	-5.4	0.06	0.00274		-3.4	0.063	0.00711		-14.35	2.64706	7.73e-84
	-5.35	0.06	0.00275		-3.35	0.063	0.00711		-14.35	2.66436	6.92e-85
	-5.3	0.06	0.0026		-3.3	0.063	0.00711		-14.35	2.68166	6.11e-86
	-5.25	0.06	0.00248		-3.25	0.063	0.00711		-14.35	2.69896	5.31e-87
	-5.2	0.06	0.00243		-3.2	0.063	0.00711		-14.35	2.71626	4.55e-88
	-5.15	0.06	0.00161		-3.15	0.063	0.00711		-14.35	2.73356	3.84e-89
	-5.1	0.06	0.00217		-3.1	0.063	0.00711		-14.35	2.75087	3.19e-90
	-5.05	0.06	0.0035		-3.05	0.063	0.00711		-14.35	2.76817	2.61e-91
	-5	0.06	0.00468		-3	0.063	0.00711		-14.35	2.78547	2.1e-92
	-4.95	0.06	0.00565		-2.95	0.063	0.00711		-14.35	2.80277	1.67e-93
	-4.9	0.06	0.0059		-2.9	0.063	0.00711		-14.35	2.82007	1.3e-94
	-4.85	0.06	0.00637		-2.85	0.063	0.00712		-14.35	2.83737	1e-95
	-4.8	0.06	0.00595		-2.8	0.063	0.00712		-14.35	2.85467	7.61e-97
	-4.75	0.06	0.00642		-2.75	0.063	0.00712		-14.35	2.87197	5.69e-98
	-4.7	0.06	0.00609		-2.7	0.063	0.00712		-14.35	2.88927	4.19e-99
	-4.65	0.06	0.00559		-2.65	0.063	0.00712		-14.35	2.90657	3.04e-100
	-4.6	0.06	0.00485		-2.6	0.063	0.00712		-14.35	2.92388	0.21670830-100
	-4.55	0.06	0.00395		-2.55	0.063	0.00712		-14.35	2.94118	0.15237825-101
	-4.5	0.06	0.00354		-2.5	0.063	0.00712		-14.35	2.95848	0.10552321-102
	-4.45	0.06	0.00333		-2.45	0.063	0.00712		-14.35	2.97578	0.71971285-104
	-4.4	0.06	0.00278		-2.4	0.063	0.00712		-14.35	2.99308	0.48347198-105
	-4.35	0.06	0.00218		-2.35	0.063	0.00712		-14.35	3.01038	0.31989026-106
	-4.3	0.06	0.00195		-2.3	0.063	0.00712		-14.35	3.02768	0.20847945-107
	-4.25	0.06	0.00167		-2.25	0.063	0.00712		-14.35	3.04498	0.13383416-108
	-4.2	0.06	0.00162		-2.2	0.063	0.00712		-14.35	3.06228	0.84627784-110
	-4.15	0.06	0.0016		-2.15	0.063	0.00712		-14.35	3.07959	0.52710028-111
	-4.1	0.06	0.00158		-2.1	0.063	0.00712		-14.35	3.09689	0.32336483-112
	-4.05	0.06	0.00158		-2.05	0.063	0.00712		-14.35	3.11419	0.19538573-113
	-4	0.06	0.00157		-2	0.063	0.00712		-14.35	3.13149	0.11627199-114
	-3.95	0.06	0.00158		-1.95	0.063	0.00712		-14.35	3.14879	0.68143720-116
	-3.9	0.06	0.00158		-1.9	0.063	0.00712		-14.35	3.16609	0.39331349-117
	-3.85	0.06	0.00158		-1.85	0.063	0.00713		-14.35	3.18339	0.22357160-118
	-3.8	0.06	0.00158		-1.8	0.063	0.00713		-14.35	3.20069	0.12516118-119
	-3.75	0.06	0.00162		-1.75	0.063	0.00713		-14.35	3.21799	0.69010217-121
	-3.7	0.06	0.00166		-1.7	0.063	0.00713		-14.35	3.23529	0.37476985-122
	-3.65	0.06	0.00177		-1.65	0.063	0.00713		-14.35	3.2526	0.20046433-123
	-3.6	0.06	0.002		-1.6	0.063	0.00713		-14.35	3.2699	0.10561798-124
	-3.55	0.06	0.00199		-1.55	0.063	0.00713		-14.35	3.2872	0.54810717-126
	-3.5	0.06	0.00195		-1.5	0.063	0.00713		-14.35	3.3045	0.28016256-127
	-3.45	0.06	0.00195		-1.45	0.063	0.00713		-14.35	3.3218	0.14104428-128
	-3.4	0.06	0.00195		-1.4	0.063	0.00713		-14.35	3.3391	0.69933093-130
	-3.35	0.06	0.00195		-1.35	0.063	0.00713		-14.35	3.3564	0.34148724-131
	-3.3	0.06	0.00195		-1.3	0.063	0.00713		-14.35	3.3737	0.16421725-132
	-3.25	0.06	0.00195		-1.25	0.063	0.00713		-14.35	3.391	0.77769932-134
	-3.2	0.06	0.00195		-1.2	0.063	0.00713		-14.35	3.4083	0.36270875-135
	-3.15	0.06	0.00195		-1.15	0.063	0.00713		-14.35	3.42561	0.16659799-136
	-3.1	0.06	0.00195		-1.1	0.063	0.00713		-14.35	3.44291	0.75363858-138
	-3.05	0.06	0.00195		-1.05	0.063	0.00713		-14.35	3.46021	0.33577966-139
	-3	0.06	0.00195		-1	0.063	0.00713		-14.35	3.47751	0.14735189-140
	-2.95	0.06	0.00195		-0.95	0.063	0.00713		-14.35	3.49481	0.63690119-142
	-2.9	0.06	0.00195		-0.9	0.063	0.00713		-14.35	3.51211	0.27114376-143
	-2.85	0.06	0.00195		-0.85	0.063	0.00713		-14.35	3.52941	0.11369112-144
	-2.8	0.06	0.00195		-0.8	0.063	0.00713		-14.35	3.54671	0.46949998-146
	-2.75	0.06	0.00195		-0.75	0.063	0.00714		-14.35	3.56401	0.19094480-147
	-2.7	0.06	0.00195		-0.7	0.063	0.00714		-14.35	3.58132	0.76476352-149
	-2.65	0.06	0.00195		-0.65	0.063	0.00714		-14.35	3.59862	0.30163630-150
	-2.6	0.06	0.00195		-0.6	0.063	0.00714		-14.35	3.61592	0.11715899-151
	-2.55	0.06	0.00195		-0.55	0.063	0.00714		-14.35	3.63322	0.44813632-153
	-2.5	0.06	0.00195		-0.5	0.063	0.00714		-14.35	3.65052	0.16881095-154
	-2.45	0.06	0.00195		-0.45	0.063	0.00714		-14.35	3.66782	0.62627290-156
	-2.4	0.06	0.00195		-0.4	0.063	0.00714		-14.35	3.68512	0.22883084-157
	-2.35	0.06	0.00195		-0.35	0.063	0.00714		-14.35	3.70242	0.82350035-159
	-2.3	0.06	0.00195		-0.3	0.063	0.00714		-14.35	3.71972	0.29188634-160
	-2.25	0.06	0.00195		-0.25	0.063	0.00714		-14.35	3.73702	0.10189627-161
	-2.2	0.06	0.00195		-0.2	0.063	0.00714		-14.35	3.75433	0.35033511-163
	-2.15	0.06	0.00195		-0.15	0.063	0.00714		-14.35	3.77163	0.11862377-164
	-2.1	0.06	0.00195		-0.1	0.063	0.00714		-14.35	3.78893	0.39555236-166
	-2.05	0.06	0.00195		-0.05	0.063	0.00714		-14.35	3.80623	0.12988702-167
	-2	0.06	0.00195		0	0.063	0.00714		-14.35	3.82353	0.42000005-169
	-1.95	0.06	0.00195		0.05	0.063	0.00714		-14.35	3.84083	0.13373827-170
	-1.9	0.06	0.00195		0.1	0.063	0.00714		-14.35	3.85813	0.41936662-172
	-1.85	0.06	0.00195		0.15	0.063	0.00714		-14.35	3.87543	0.12950259-173
	-1.8	0.06	0.00195		0.2	0.063	0.00714		-14.35	3.89273	0.39384572-175
	-1.75	0.06	0.00195		0.25	0.063	0.00714		-14.35	3.91004	0.11796443-176
	-1.7	0.06	0.00195		0.3	0.063	0.00714		-14.35	3.92734	0.34798573-178
	-1.65	0.06	0.00195		0.35	0.063	0.00714		-14.35	3.94464	0.10110139-179
	-1.6	0.06	0.00195		0.4	0.063	0.00714		-14.35	3.96194	0.28928740-181
	-1.55	0.06	0.00195		0.45	0.063	0.00714		-14.35	3.97924	0.81519812-183
	-1.5	0.06	0.00195		0.5	0.063	0.00714		-14.35	3.99654	0.22622440-184
	-1.45	0.06	0.00195		0.55	0.063	0.00715		-14.35	4.01384	0.61821654-186
	-1.4	0.06	0.00195		0.6	0.063	0.00715		-14.35	4.03114	0.16636188-187
	-1.35	0.06	0.00195		0.65	0.063	0.00715		-14.35	4.04844	0.44083282-189
	-1.3	0.06	0.00195		0.7	0.063	0.00715		-14.35	4.06574	0.11502822-190
	-1.25	0.06	0.00195		0.75	0.063	0.00715		-14.35	4.08305	0.29556723-192
	-1.2	0.06	0.00195		0.8	0.063	0.00715		-14.35	4.10035	0.74790292-194
	-1.15	0.06	0.00195		0.85	0.063	0.00715		-14.35	4.11765	0.18637493-195
	-1.1	0.06	0.00195		0.9	0.063	0.00715		-14.35	4.13495	0.45739956-197
	-1.05	0.06	0.00195		0.95	0.063	0.00715		-14.35	4.15225	0.11055433-198
	-1	0.06	0.00195		1	0.063	0.00715		-14.35	4.16955	0.26316290-200
	-0.95	0.06	0.00195		1.05	0.063	0.00715		-14.35	4.18685	0.61692382-202
	-0.9	0.06	0.00195		1.1	0.063	0.00715		-14.35	4.20415	0.14242282-203
	-0.85	0.06	0.00195		1.15	0.063	0.00715		-14.35	4.22145	0.32378003-205
	-0.8	0.06	0.00196		1.2	0.063	0.00715		-14.35	4.23875	0.72481372-207
	-0.75	0.06	0.00196		1.25	0.063	0.00715		-14.35	4.25606	0.15977103-208
	-0.7	0.06	0.00196		1.3	0.063	0.00715		-14.35	4.27336	0.34678681-210
	-0.65	0.06	0.00196		1.35	0.063	0.00715		-14.35	4.29066	0.74118412-212
	-0.6	0.06	0.00196		1.4	0.063	0.00715		-14.35	4.30796	0.15599171-213
	-0.55	0.06	0.00196		1.45	0.063	0.00715		-14.35	4.32526	0.32329960-215
	-0.5	0.06	0.00196		1.5	0.063	0.00715		-14.35	4.34256	0.65986114-217
	-0.45	0.06	0.00196		1.55	0.063	0.00715		-14.35	4.35986	0.13263388-218
	-0.4	0.06	0.00196		1.6	0.063	0.00715		-14.35	4.37716	0.26255123-220
	-0.35	0.06	0.00196		1.65	0.063	0.00715		-14.35	4.39446	0.51183005-222
	-0.3	0.06	0.00196		1.7	0.063	0.00715		-14.35	4.41177	0.98259949-224
	-0.25	0.06	0.00196		1.75	0.063	0.00715		-14.35	4.42907	0.18575844-225
	-0.2	0.06	0.00196		1.8	0.063	0.00715		-14.35	4.44637	0.34579877-227
	-0.15	0.06	0.00196		1.85	0.063	0.00715		-14.35	4.46367	0.63384985-229
	-0.1	0.06	0.00196		1.9	0.063	0.00715		-14.35	4.48097	0.11440089-230
	-0.05	0.06	0.00196		1.95	0.063	0.00715		-14.35	4.49827	0.20330734-232
	0	0.06	0.00196		2	0.063	0.00715		-14.35	4.51557	0.35576730-234
	0.05	0.06	0.00196		2.05	0.063	0.00715		-14.35	4.53287	0.61303158-236
	0.1	0.06	0.00196		2.1	0.063	0.00715		-14.35	4.55017	0.10402078-237
	0.15	0.06	0.00196		2.15	0.063	0.00715		-14.35	4.56747	0.17381699-239
	0.2	0.06	0.00196		2.2	0.063	0.00715		-14.35	4.58478	0.28602747-241
	0.25	0.06	0.00196		2.25	0.063	0.00716		-14.35	4.60208	0.46351847-243
	0.3	0.06	0.00196		2.3	0.063	0.00716		-14.35	4.61938	0.73971075-245
	0.35	0.06	0.00196		2.35	0.063	0.00716		-14.35	4.63668	0.11624585-246
	0.4	0.06	0.00196		2.4	0.063	0.00716		-14.35	4.65398	0.17988516-248
	0.45	0.06	0.00196		2.45	0.063	0.00716		-14.35	4.67128	0.27409308-250
	0.5	0.06	0.00196		2.5	0.063	0.00716		-14.35	4.68858	0.41121884-252
	0.55	0.06	0.00196		2.55	0.063	0.00716		-14.35	4.70588	0.60745640-254
	0.6	0.06	0.00196		2.6	0.063	0.00716		-14.35	4.72318	0.88354360-256
	0.65	0.06	0.00196		2.65	0.063	0.00716		-14.35	4.74048	0.12653853-257
	0.7	0.06	0.00196		2.7	0.063	0.00716		-14.35	4.75779	0.17844948-259
	0.75	0.06	0.00196		2.75	0.063	0.00716		-14.35	4.77509	0.24781176-261
	0.8	0.06	0.00196		2.8	0.063	0.00716		-14.35	4.79239	0.33888751-263
	0.85	0.06	0.00196		2.85	0.063	0.00716		-14.35	4.80969	0.45637540-265
	0.9	0.06	0.00196		2.9	0.063	0.00716		-14.35	4.82699	0.60522848-267
	0.95	0.06	0.00196		2.95	0.063	0.00716		-14.35	4.84429	0.79038064-269
	1	0.06	0.00196		3	0.063	0.00716		-14.35	4.86159	0.10163812-270
	1.05	0.06	0.00196		3.05	0.063	0.00716		-14.35	4.87889	0.12869511-272
	1.1	0.06	0.00196		3.1	0.063	0.00716		-14.35	4.89619	0.16044881-274
	1.15	0.06	0.00196		3.15	0.063	0.00716		-14.35	4.9135	0.19695632-276
	1.2	0.06	0.00196		3.2	0.063	0.00716		-14.35	4.9308	0.23804575-278
	1.25	0.06	0.00196		3.25	0.063	0.00716		-14.35	4.9481	0.28327919-280
	1.3	0.06	0.00196		3.3	0.063	0.00716		-14.35	4.9654	0.33192959-282
	1.35	0.06	0.00196		3.35	0.063	0.00716		-14.35	4.9827	0.38297545-284
	1.4	0.06	0.00196		3.4	0.063	0.00716		-14.35	5	0.43511627-286
	1.45	0.06	0.00196		3.45	0.063	0.00716		-14.3	0	0.06866
	1.5	0.06	0.00196		3.5	0.063	0.00716		-14.3	0.0173	0.19591
	1.55	0.06	0.00196		3.55	0.063	0.00716		-14.3	0.0346	0.25259
	1.6	0.06	0.00196		3.6	0.063	0.00716		-14.3	0.0519	0.26511
	1.65	0.06	0.00196		3.65	0.063	0.00716		-14.3	0.0692	0.24658
	1.7	0.06	0.00196		3.7	0.063	0.00716		-14.3	0.08651	0.20878
	1.75	0.06	0.00196		3.75	0.063	0.00716		-14.3	0.10381	0.16295
	1.8	0.06	0.00196		3.8	0.063	0.00716		-14.3	0.12111	0.11804
	1.85	0.06	0.00196		3.85	0.063	0.00716		-14.3	0.13841	0.0797
	1.9	0.06	0.00196		3.9	0.063	0.00716		-14.3	0.15571	0.05029
	1.95	0.06	0.00196		3.95	0.063	0.00716		-14.3	0.17301	0.02968
	2	0.06	0.00196		4	0.063	0.00716		-14.3	0.19031	0.01636
	2.05	0.06	0.00196		4.05	0.063	0.00716		-14.3	0.20761	0.00837
	2.1	0.06	0.00196		4.1	0.063	0.00716		-14.3	0.22491	0.00389
	2.15	0.06	0.00196		4.15	0.063	0.00716		-14.3	0.24222	0.00155
	2.2	0.06	0.00196		4.2	0.063	0.00716		-14.3	0.25952	0.000426
	2.25	0.06	0.00196		4.25	0.063	0.00716		-14.3	0.27682	8.59e-05
	2.3	0.06	0.00196		4.3	0.063	0.00716		-14.3	0.29412	0.00023
	2.35	0.06	0.00196		4.35	0.063	0.00716		-14.3	0.31142	0.000254
	2.4	0.06	0.00196		4.4	0.063	0.00716		-14.3	0.32872	0.000229
	2.45	0.06	0.00196		4.45	0.063	0.00716		-14.3	0.34602	0.000191
	2.5	0.06	0.00196		4.5	0.063	0.00716		-14.3	0.36332	0.000154
	2.55	0.06	0.00196		4.55	0.063	0.00716		-14.3	0.38062	0.000122
	2.6	0.06	0.00196		4.6	0.063	0.00716		-14.3	0.39792	9.5e-05
	2.65	0.06	0.00196		4.65	0.063	0.00716		-14.3	0.41523	7.27e-05
	2.7	0.06	0.00196		4.7	0.063	0.00716		-14.3	0.43253	5.48e-05
	2.75	0.06	0.00196		4.75	0.063	0.00716		-14.3	0.44983	4.06e-05
	2.8	0.06	0.00196		4.8	0.063	0.00716		-14.3	0.46713	2.96e-05
	2.85	0.06	0.00196		4.85	0.063	0.00716		-14.3	0.48443	2.11e-05
	2.9	0.06	0.00196		4.9	0.063	0.00716		-14.3	0.50173	1.48e-05
	2.95	0.06	0.00196		4.95	0.063	0.00716		-14.3	0.51903	1.01e-05
	3	0.06	0.00196		5	0.063	0.00716		-14.3	0.53633	6.8e-06
	3.05	0.06	0.00196		5.05	0.063	0.00716		-14.3	0.55363	4.46e-06
	3.1	0.06	0.00196		5.1	0.063	0.00716		-14.3	0.57093	2.85e-06
	3.15	0.06	0.00196		5.15	0.063	0.00716		-14.3	0.58824	1.78e-06
	3.2	0.06	0.00196		5.2	0.063	0.00716		-14.3	0.60554	1.09e-06
	3.25	0.06	0.00196		5.25	0.063	0.00716		-14.3	0.62284	6.51e-07
	3.3	0.06	0.00196		5.3	0.063	0.00716		-14.3	0.64014	3.8e-07
	3.35	0.06	0.00196		5.35	0.063	0.00717		-14.3	0.65744	2.17e-07
	3.4	0.06	0.00196		5.4	0.063	0.00717		-14.3	0.67474	1.21e-07
	3.45	0.06	0.00196		5.45	0.063	0.00717		-14.3	0.69204	6.6e-08
	3.5	0.06	0.00196		5.5	0.063	0.00717		-14.3	0.70934	3.53e-08
	3.55	0.06	0.00196		5.55	0.063	0.00717		-14.3	0.72664	1.85e-08
	3.6	0.06	0.00196		5.6	0.063	0.00717		-14.3	0.74395	9.46e-09
	3.65	0.06	0.00196		5.65	0.063	0.00717		-14.3	0.76125	4.75e-09
	3.7	0.06	0.00196		5.7	0.063	0.00717		-14.3	0.77855	2.34e-09
	3.75	0.06	0.00196		5.75	0.063	0.00717		-14.3	0.79585	1.13e-09
	3.8	0.06	0.00196		5.8	0.063	0.00717		-14.3	0.81315	5.36e-10
	3.85	0.06	0.00196		5.85	0.063	0.00717		-14.3	0.83045	2.49e-10
	3.9	0.06	0.00196		5.9	0.063	0.00717		-14.3	0.84775	1.14e-10
	3.95	0.06	0.00196		5.95	0.063	0.00717		-14.3	0.86505	5.11e-11
	4	0.06	0.00196		6	0.063	0.00717		-14.3	0.88235	2.25e-11
	4.05	0.06	0.00196		6.05	0.063	0.00717		-14.3	0.89965	9.73e-12
	4.1	0.06	0.00196		6.1	0.063	0.00717		-14.3	0.91696	4.14e-12
	4.15	0.06	0.00196		6.15	0.063	0.00717		-14.3	0.93426	1.73e-12
	4.2	0.06	0.00196		6.2	0.063	0.00717		-14.3	0.95156	7.1e-13
	4.25	0.06	0.00196		6.25	0.063	0.00717		-14.3	0.96886	2.86e-13
	4.3	0.06	0.00196		6.3	0.063	0.00717		-14.3	0.98616	1.14e-13
	4.35	0.06	0.00196		6.35	0.063	0.00717		-14.3	1.00346	4.43e-14
	4.4	0.06	0.00196		6.4	0.063	0.00717		-14.3	1.02076	1.7e-14
	4.45	0.06	0.00196		6.45	0.063	0.00717		-14.3	1.03806	6.42e-15
	4.5	0.06	0.00196		6.5	0.063	0.00717		-14.3	1.05536	2.38e-15
	4.55	0.06	0.00196		6.55	0.063	0.00717		-14.3	1.07266	8.7e-16
	4.6	0.06	0.00196		6.6	0.063	0.00717		-14.3	1.08997	3.13e-16
	4.65	0.06	0.00196		6.65	0.063	0.00717		-14.3	1.10727	1.1e-16
	4.7	0.06	0.00196		6.7	0.063	0.00717		-14.3	1.12457	3.84e-17
	4.75	0.06	0.00196		6.75	0.063	0.00717		-14.3	1.14187	1.32e-17
	4.8	0.06	0.00196		6.8	0.063	0.00717		-14.3	1.15917	4.43e-18
	4.85	0.06	0.00196		6.85	0.063	0.00717		-14.3	1.17647	1.47e-18
	4.9	0.06	0.00196		6.9	0.063	0.00717		-14.3	1.19377	4.8e-19
	4.95	0.06	0.00196		6.95	0.063	0.00717		-14.3	1.21107	1.54e-19
	5	0.06	0.00196		7	0.063	0.00717		-14.3	1.22837	4.87e-20
	5.05	0.06	0.00196		7.05	0.063	0.00717		-14.3	1.24568	1.52e-20
	5.1	0.06	0.00196		7.1	0.063	0.00717		-14.3	1.26298	4.65e-21
	5.15	0.06	0.00196		7.15	0.063	0.00717		-14.3	1.28028	1.4e-21
	5.2	0.06	0.00196		7.2	0.063	0.00717		-14.3	1.29758	4.17e-22
	5.25	0.06	0.00196		7.25	0.063	0.00717		-14.3	1.31488	1.22e-22
	5.3	0.06	0.00196		7.3	0.063	0.00717		-14.3	1.33218	3.51e-23
	5.35	0.06	0.00196		7.35	0.063	0.00717		-14.3	1.34948	9.97e-24
	5.4	0.06	0.00196		7.4	0.063	0.00717		-14.3	1.36678	2.79e-24
	5.45	0.06	0.00196		7.45	0.063	0.00717		-14.3	1.38408	7.67e-25
	5.5	0.06	0.00196		7.5	0.063	0.00717		-14.3	1.40138	2.08e-25
	5.55	0.06	0.00196		7.55	0.063	0.00717		-14.3	1.41869	5.55e-26
	5.6	0.06	0.00197		7.6	0.063	0.00717		-14.3	1.43599	1.46e-26
	5.65	0.06	0.00197		7.65	0.063	0.00717		-14.3	1.45329	3.78e-27
	5.7	0.06	0.00197		7.7	0.063	0.00717		-14.3	1.47059	9.63e-28
	5.75	0.06	0.00197		7.75	0.063	0.00717		-14.3	1.48789	2.42e-28
	5.8	0.06	0.00197		7.8	0.063	0.00717		-14.3	1.50519	5.99e-29
	5.85	0.06	0.00197		7.85	0.063	0.00717		-14.3	1.52249	1.46e-29
	5.9	0.06	0.00197		7.9	0.063	0.00717		-14.3	1.53979	3.51e-30
	5.95	0.06	0.00197		7.95	0.063	0.00716		-14.3	1.55709	8.31e-31
	6	0.06	0.00197		8	0.063	0.00716		-14.3	1.57439	1.94e-31
	6.05	0.06	0.00197		8.05	0.063	0.00716		-14.3	1.5917	4.45e-32
	6.1	0.06	0.00197		8.1	0.063	0.00716		-14.3	1.609	1.01e-32
	6.15	0.06	0.00197		8.15	0.063	0.00716		-14.3	1.6263	2.24e-33
	6.2	0.06	0.00197		8.2	0.063	0.00716		-14.3	1.6436	4.92e-34
	6.25	0.06	0.00197		8.25	0.063	0.00716		-14.3	1.6609	1.06e-34
	6.3	0.06	0.00197		8.3	0.063	0.00716		-14.3	1.6782	2.27e-35
	6.35	0.06	0.00197		8.35	0.063	0.00716		-14.3	1.6955	4.76e-36
	6.4	0.06	0.00197		8.4	0.063	0.00716		-14.3	1.7128	9.85e-37
	6.45	0.06	0.00197		8.45	0.063	0.00716		-14.3	1.7301	2.01e-37
	6.5	0.06	0.00197		8.5	0.063	0.00716		-14.3	1.74741	4.03e-38
	6.55	0.06	0.00197		8.55	0.063	0.00716		-14.3	1.76471	7.97e-39
	6.6	0.06	0.00197		8.6	0.063	0.00716		-14.3	1.78201	1.55e-39
	6.65	0.06	0.00197		8.65	0.063	0.00716		-14.3	1.79931	2.99e-40
	6.7	0.06	0.00197		8.7	0.063	0.00716		-14.3	1.81661	5.65e-41
	6.75	0.06	0.00197		8.75	0.063	0.00716		-14.3	1.83391	1.05e-41
	6.8	0.06	0.00197		8.8	0.063	0.00716		-14.3	1.85121	1.93e-42
	6.85	0.06	0.00197		8.85	0.063	0.00716		-14.3	1.86851	3.5e-43
	6.9	0.06	0.00197		8.9	0.063	0.00716		-14.3	1.88581	6.24e-44
	6.95	0.06	0.00197		8.95	0.063	0.00716		-14.3	1.90311	1.1e-44
	7	0.06	0.00197		9	0.063	0.00716		-14.3	1.92042	1.89e-45
	7.05	0.06	0.00197		9.05	0.063	0.00716		-14.3	1.93772	3.23e-46
	7.1	0.06	0.00197		9.1	0.063	0.00716		-14.3	1.95502	5.43e-47
	7.15	0.06	0.00197		9.15	0.063	0.00716		-14.3	1.97232	8.98e-48
	7.2	0.06	0.00197		9.2	0.063	0.00716		-14.3	1.98962	1.47e-48
	7.25	0.06	0.00197		9.25	0.063	0.00716		-14.3	2.00692	2.35e-49
	7.3	0.06	0.00197		9.3	0.063	0.00716		-14.3	2.02422	3.73e-50
	7.35	0.06	0.00197		9.35	0.063	0.00716		-14.3	2.04152	5.81e-51
	7.4	0.06	0.00197		9.4	0.063	0.00716		-14.3	2.05882	8.93e-52
	7.45	0.06	0.00197		9.45	0.063	0.00716		-14.3	2.07613	1.35e-52
	7.5	0.06	0.00197		9.5	0.063	0.00716		-14.3	2.09343	2.02e-53
	7.55	0.06	0.00197		9.55	0.063	0.00716		-14.3	2.11073	2.96e-54
	7.6	0.06	0.00197		9.6	0.063	0.00716		-14.3	2.12803	4.29e-55
	7.65	0.06	0.00197		9.65	0.063	0.00716		-14.3	2.14533	6.12e-56
	7.7	0.06	0.00197		9.7	0.063	0.00716		-14.3	2.16263	8.59e-57
	7.75	0.06	0.00197		9.75	0.063	0.00716		-14.3	2.17993	1.19e-57
	7.8	0.06	0.00197		9.8	0.063	0.00716		-14.3	2.19723	1.62e-58
	7.85	0.06	0.00197		9.85	0.063	0.00716		-14.3	2.21453	2.18e-59
	7.9	0.06	0.00197		9.9	0.063	0.00716		-14.3	2.23183	2.89e-60
	7.95	0.06	0.00197		9.95	0.063	0.00716		-14.3	2.24914	3.77e-61
	8	0.06	0.00197		10	0.063	0.00716		-14.3	2.26644	4.84e-62
	8.05	0.06	0.00197		10.05	0.063	0.00716		-14.3	2.28374	6.13e-63
	8.1	0.06	0.00197		10.1	0.063	0.00716		-14.3	2.30104	7.65e-64
	8.15	0.06	0.00197		10.15	0.063	0.00716		-14.3	2.31834	9.4e-65
	8.2	0.06	0.00197		10.2	0.063	0.00716		-14.3	2.33564	1.14e-65
	8.25	0.06	0.00197		10.25	0.063	0.00716		-14.3	2.35294	1.36e-66
	8.3	0.06	0.00197		10.3	0.063	0.00716		-14.3	2.37024	1.59e-67
	8.35	0.06	0.00197		10.35	0.063	0.00716		-14.3	2.38754	1.84e-68
	8.4	0.06	0.00197		10.4	0.063	0.00716		-14.3	2.40484	2.1e-69
	8.45	0.06	0.00197		10.45	0.063	0.00716		-14.3	2.42215	2.36e-70
	8.5	0.06	0.00197		10.5	0.063	0.00716		-14.3	2.43945	2.62e-71
	8.55	0.06	0.00197		10.55	0.063	0.00716		-14.3	2.45675	2.85e-72
	8.6	0.06	0.00197		10.6	0.063	0.00716		-14.3	2.47405	3.06e-73
	8.65	0.06	0.00197		10.65	0.063	0.00716		-14.3	2.49135	3.24e-74
	8.7	0.06	0.00197		10.7	0.063	0.00716		-14.3	2.50865	3.38e-75
	8.75	0.06	0.00197		10.75	0.063	0.00716		-14.3	2.52595	3.47e-76
	8.8	0.06	0.00197		10.8	0.063	0.00716		-14.3	2.54325	3.51e-77
	8.85	0.06	0.00197		10.85	0.063	0.00716		-14.3	2.56055	3.5e-78
	8.9	0.06	0.00197		10.9	0.063	0.00716		-14.3	2.57786	3.43e-79
	8.95	0.06	0.00197		10.95	0.063	0.00716		-14.3	2.59516	3.32e-80
	9	0.06	0.00197		11	0.063	0.00716		-14.3	2.61246	3.16e-81
	9.05	0.06	0.00197		11.05	0.063	0.00715		-14.3	2.62976	2.97e-82
	9.1	0.06	0.00197		11.1	0.063	0.00715		-14.3	2.64706	2.75e-83
	9.15	0.06	0.00197		11.15	0.063	0.00715		-14.3	2.66436	2.5e-84
	9.2	0.06	0.00197		11.2	0.063	0.00715		-14.3	2.68166	2.24e-85
	9.25	0.06	0.00197		11.25	0.063	0.00715		-14.3	2.69896	1.98e-86
	9.3	0.06	0.00197		11.3	0.063	0.00715		-14.3	2.71626	1.73e-87
	9.35	0.06	0.00197		11.35	0.063	0.00715		-14.3	2.73356	1.48e-88
	9.4	0.06	0.00197		11.4	0.063	0.00715		-14.3	2.75087	1.25e-89
	9.45	0.06	0.00197		11.45	0.063	0.00715		-14.3	2.76817	1.04e-90
	9.5	0.06	0.00197		11.5	0.063	0.00715		-14.3	2.78547	8.54e-92
	9.55	0.06	0.00197		11.55	0.063	0.00715		-14.3	2.80277	6.89e-93
	9.6	0.06	0.00197		11.6	0.063	0.00715		-14.3	2.82007	5.48e-94
	9.65	0.06	0.00197		11.65	0.063	0.00715		-14.3	2.83737	4.3e-95
	9.7	0.06	0.00197		11.7	0.063	0.00715		-14.3	2.85467	3.32e-96
	9.75	0.06	0.00197		11.75	0.063	0.00715		-14.3	2.87197	2.52e-97
	9.8	0.06	0.00197		11.8	0.063	0.00715		-14.3	2.88927	1.89e-98
	9.85	0.06	0.00197		11.85	0.063	0.00715		-14.3	2.90657	1.4e-99
	9.9	0.06	0.00197		11.9	0.063	0.00715		-14.3	2.92388	1.01e-100
	9.95	0.06	0.00197		11.95	0.063	0.00715		-14.3	2.94118	0.72677338-101
	10	0.06	0.00197		12	0.063	0.00715		-14.3	2.95848	0.51260701-102
	10.05	0.06	0.00197		12.05	0.063	0.00715		-14.3	2.97578	0.35611992-103
	10.1	0.06	0.00197		12.1	0.063	0.00715		-14.3	2.99308	0.24369436-104
	10.15	0.06	0.00197		12.15	0.063	0.00715		-14.3	3.01038	0.16426612-105
	10.2	0.06	0.00197		12.2	0.063	0.00715		-14.3	3.02768	0.10907375-106
	10.25	0.06	0.00197		12.25	0.063	0.00715		-14.3	3.04498	0.71346887-108
	10.3	0.06	0.00197		12.3	0.063	0.00715		-14.3	3.06228	0.45974631-109
	10.35	0.06	0.00197		12.35	0.063	0.00715		-14.3	3.07959	0.29184165-110
	10.4	0.06	0.00196		12.4	0.063	0.00715		-14.3	3.09689	0.18249511-111
	10.45	0.06	0.00196		12.45	0.063	0.00715		-14.3	3.11419	0.11241219-112
	10.5	0.06	0.00196		12.5	0.063	0.00715		-14.3	3.13149	0.68204801-114
	10.55	0.06	0.00196		12.55	0.063	0.00715		-14.3	3.14879	0.40760445-115
	10.6	0.06	0.00196		12.6	0.063	0.00715		-14.3	3.16609	0.23992429-116
	10.65	0.06	0.00196		12.65	0.063	0.00715		-14.3	3.18339	0.13909702-117
	10.7	0.06	0.00196		12.7	0.063	0.00715		-14.3	3.20069	0.79428297-119
	10.75	0.06	0.00196		12.75	0.063	0.00714		-14.3	3.21799	0.44674428-120
	10.8	0.06	0.00196		12.8	0.063	0.00714		-14.3	3.23529	0.24750579-121
	10.85	0.06	0.00196		12.85	0.063	0.00714		-14.3	3.2526	0.13507355-122
	10.9	0.06	0.00196		12.9	0.063	0.00714		-14.3	3.2699	0.72614855-124
	10.95	0.06	0.00196		12.95	0.063	0.00714		-14.3	3.2872	0.38455202-125
	11	0.06	0.00196		13	0.063	0.00714		-14.3	3.3045	0.20061103-126
	11.05	0.06	0.00196		13.05	0.063	0.00714		-14.3	3.3218	0.10308901-127
	11.1	0.06	0.00196		13.1	0.063	0.00714		-14.3	3.3391	0.52180764-129
	11.15	0.06	0.00196		13.15	0.063	0.00714		-14.3	3.3564	0.26015385-130
	11.2	0.06	0.00196		13.2	0.063	0.00714		-14.3	3.3737	0.12774857-131
	11.25	0.06	0.00196		13.25	0.063	0.00714		-14.3	3.391	0.61784334-133
	11.3	0.06	0.00196		13.3	0.063	0.00714		-14.3	3.4083	0.29430393-134
	11.35	0.06	0.00196		13.35	0.063	0.00714		-14.3	3.42561	0.13807541-135
	11.4	0.06	0.00196		13.4	0.063	0.00714		-14.3	3.44291	0.63804719-137
	11.45	0.06	0.00196		13.45	0.063	0.00714		-14.3	3.46021	0.29041695-138
	11.5	0.06	0.00196		13.5	0.063	0.00714		-14.3	3.47751	0.13020843-139
	11.55	0.06	0.00196		13.55	0.063	0.00714		-14.3	3.49481	0.57506158-141
	11.6	0.06	0.00196		13.6	0.063	0.00714		-14.3	3.51211	0.25017855-142
	11.65	0.06	0.00196		13.65	0.063	0.00714		-14.3	3.52941	0.10721116-143
	11.7	0.06	0.00196		13.7	0.063	0.00714		-14.3	3.54671	0.45255413-145
	11.75	0.06	0.00196		13.75	0.063	0.00714		-14.3	3.56401	0.18815841-146
	11.8	0.06	0.00196		13.8	0.063	0.00714		-14.3	3.58132	0.77051484-148
	11.85	0.06	0.00196		13.85	0.063	0.00714		-14.3	3.59862	0.31076209-149
	11.9	0.06	0.00196		13.9	0.063	0.00714		-14.3	3.61592	0.12344033-150
	11.95	0.06	0.00196		13.95	0.063	0.00714		-14.3	3.63322	0.48291302-152
	12	0.06	0.00196		14	0.063	0.00714		-14.3	3.65052	0.18606833-153
	12.05	0.06	0.00196		14.05	0.063	0.00713		-14.3	3.66782	0.70612600-155
	12.1	0.06	0.00196		14.1	0.063	0.00713		-14.3	3.68512	0.26394574-156
	12.15	0.06	0.00196		14.15	0.063	0.00713		-14.3	3.70242	0.97181618-158
	12.2	0.06	0.00196		14.2	0.063	0.00713		-14.3	3.71972	0.35245122-159
	12.25	0.06	0.00196		14.25	0.063	0.00713		-14.3	3.73702	0.12590982-160
	12.3	0.06	0.00196		14.3	0.063	0.00713		-14.3	3.75433	0.44305505-162
	12.35	0.06	0.00196		14.35	0.063	0.00713		-14.3	3.77163	0.15356006-163
	12.4	0.06	0.00196		14.4	0.063	0.00713		-14.3	3.78893	0.52420714-165
	12.45	0.06	0.00196		14.45	0.063	0.00713		-14.3	3.80623	0.17624382-166
	12.5	0.06	0.00196		14.5	0.063	0.00713		-14.3	3.82353	0.58357677-168
	12.55	0.06	0.00196		14.55	0.063	0.00713		-14.3	3.84083	0.19030472-169
	12.6	0.06	0.00196		14.6	0.063	0.00713		-14.3	3.85813	0.61118327-171
	12.65	0.06	0.00196		14.65	0.063	0.00713		-14.3	3.87543	0.19331882-172
	12.7	0.06	0.00196		14.7	0.063	0.00713		-14.3	3.89273	0.60224453-174
	12.75	0.06	0.00196		14.75	0.063	0.00713		-14.3	3.91004	0.18479233-175
	12.8	0.06	0.00196		14.8	0.063	0.00713		-14.3	3.92734	0.55849641-177
	12.85	0.06	0.00196		14.85	0.063	0.00713		-14.3	3.94464	0.16626035-178
	12.9	0.06	0.00196		14.9	0.063	0.00713		-14.3	3.96194	0.48751381-180
	12.95	0.06	0.00196		14.95	0.063	0.00713		-14.3	3.97924	0.14080074-181
	13	0.06	0.00196		15	0.063	0.00713		-14.3	3.99654	0.40052213-183
	13.05	0.06	0.00196		15.05	0.063	0.00713		-14.3	4.01384	0.11221039-184
	13.1	0.06	0.00196		15.1	0.063	0.00713		-14.3	4.03114	0.30960477-186
	13.15	0.06	0.00196		15.15	0.063	0.00713		-14.3	4.04844	0.84127667-188
	13.2	0.06	0.00196		15.2	0.063	0.00713		-14.3	4.06574	0.22512470-189
	13.25	0.06	0.00196		15.25	0.063	0.00713		-14.3	4.08305	0.59328791-191
	13.3	0.06	0.00196		15.3	0.063	0.00713		-14.3	4.10035	0.15398482-192
	13.35	0.06	0.00196		15.35	0.063	0.00713		-14.3	4.11765	0.39361919-194
	13.4	0.06	0.00196		15.4	0.063	0.00714		-14.3	4.13495	0.99100610-196
	13.45	0.06	0.00196		15.45	0.063	0.00715		-14.3	4.15225	0.24574782-197
	13.5	0.06	0.00196		15.5	0.063	0.00716		-14.3	4.16955	0.60023406-199
	13.55	0.06	0.00196		15.55	0.063	0.00716		-14.3	4.18685	0.14439928-200
	13.6	0.06	0.00196		15.6	0.063	0.00713		-14.3	4.20415	0.34214551-202
	13.65	0.06	0.00196		15.65	0.063	0.00706		-14.3	4.22145	0.79843751-204
	13.7	0.06	0.00196		15.7	0.063	0.00694		-14.3	4.23875	0.18350029-205
	13.75	0.06	0.00196		15.75	0.063	0.00676		-14.3	4.25606	0.41531981-207
	13.8	0.06	0.00196		15.8	0.063	0.00651		-14.3	4.27336	0.92569768-209
	13.85	0.06	0.00196		15.85	0.063	0.00619		-14.3	4.29066	0.20318667-210
	13.9	0.06	0.00196		15.9	0.063	0.00582		-14.3	4.30796	0.43920559-212
	13.95	0.06	0.00196		15.95	0.063	0.00542		-14.3	4.32526	0.93497623-214
	14	0.06	0.00196		16	0.063	0.00504		-14.3	4.34256	0.19602417-215
	14.05	0.06	0.00196		16.05	0.063	0.00472		-14.3	4.35986	0.40477157-217
	14.1	0.06	0.00196		16.1	0.063	0.00453		-14.3	4.37716	0.82321175-219
	14.15	0.06	0.00196		16.15	0.063	0.00451		-14.3	4.39446	0.16489837-220
	14.2	0.06	0.00196		16.2	0.063	0.00465		-14.3	4.41177	0.32532538-222
	14.25	0.06	0.00196		16.25	0.063	0.00489		-14.3	4.42907	0.63212452-224
	14.3	0.06	0.00196		16.3	0.063	0.00518		-14.3	4.44637	0.12096301-225
	14.35	0.06	0.00196		16.35	0.063	0.00545		-14.3	4.46367	0.22795533-227
	14.4	0.06	0.00196		16.4	0.063	0.00563		-14.3	4.48097	0.42303866-229
	14.45	0.06	0.00196		16.45	0.063	0.00575		-14.3	4.49827	0.77310131-231
	14.5	0.06	0.00196		16.5	0.063	0.00578		-14.3	4.51557	0.13912981-232
	14.55	0.06	0.00196		16.55	0.063	0.0057		-14.3	4.53287	0.24657024-234
	14.6	0.06	0.00196		16.6	0.063	0.00556		-14.3	4.55017	0.43034082-236
	14.65	0.06	0.00196		16.65	0.063	0.00534		-14.3	4.56747	0.73969427-238
	14.7	0.06	0.00196		16.7	0.063	0.00512		-14.3	4.58478	0.12522001-239
	14.75	0.06	0.00196		16.75	0.063	0.00493		-14.3	4.60208	0.20877803-241
	14.8	0.06	0.00196		16.8	0.063	0.00476		-14.3	4.61938	0.34283501-243
	14.85	0.06	0.00196		16.85	0.063	0.0047		-14.3	4.63668	0.55445484-245
	14.9	0.06	0.00196		16.9	0.063	0.00474		-14.3	4.65398	0.88310568-247
	14.95	0.06	0.00196		16.95	0.063	0.00489		-14.3	4.67128	0.13851808-248
	15	0.06	0.00196		17	0.063	0.00512		-14.3	4.68858	0.21395895-250
	15.05	0.06	0.00196		17.05	0.063	0.00544		-14.3	4.70588	0.32544115-252
	15.1	0.06	0.00196		17.1	0.063	0.00581		-14.3	4.72318	0.48744770-254
	15.15	0.06	0.00196		17.15	0.063	0.00616		-14.3	4.74048	0.71895400-256
	15.2	0.06	0.00196		17.2	0.063	0.00649		-14.3	4.75779	0.10442466-257
	15.25	0.06	0.00196		17.25	0.063	0.00691		-14.3	4.77509	0.14936527-259
	15.3	0.06	0.00196		17.3	0.063	0.00731		-14.3	4.79239	0.21040546-261
	15.35	0.06	0.00196		17.35	0.063	0.00781		-14.3	4.80969	0.29190245-263
	15.4	0.06	0.00196		17.4	0.063	0.00831		-14.3	4.82699	0.39883887-265
	15.45	0.06	0.00196		17.45	0.063	0.00885		-14.3	4.84429	0.53670229-267
	15.5	0.06	0.00196		17.5	0.063	0.00936		-14.3	4.86159	0.71127064-269
	15.55	0.06	0.00196		17.55	0.063	0.00985		-14.3	4.87889	0.92829381-271
	15.6	0.06	0.00196		17.6	0.063	0.0103		-14.3	4.89619	0.11930730-272
	15.65	0.06	0.00196		17.65	0.063	0.01078		-14.3	4.9135	0.15099543-274
	15.7	0.06	0.00196		17.7	0.063	0.01111		-14.3	4.9308	0.18817672-276
	15.75	0.06	0.00196		17.75	0.063	0.01128		-14.3	4.9481	0.23092535-278
	15.8	0.06	0.00196		17.8	0.063	0.0113		-14.3	4.9654	0.27905355-280
	15.85	0.06	0.00196		17.85	0.063	0.01121		-14.3	4.9827	0.33206790-282
	15.9	0.06	0.00196		17.9	0.063	0.01111		-14.3	5	0.38914023-284
	15.95	0.06	0.00196		17.95	0.063	0.01089		-14.25	0	0.06866
	16	0.06	0.00196		18	0.063	0.01072		-14.25	0.0173	0.19593
	16.05	0.06	0.00196		18.05	0.063	0.01053		-14.25	0.0346	0.2527
	16.1	0.06	0.00196		18.1	0.063	0.01043		-14.25	0.0519	0.26537
	16.15	0.06	0.00196		18.15	0.063	0.01038		-14.25	0.0692	0.24701
	16.2	0.06	0.00196		18.2	0.063	0.01012		-14.25	0.08651	0.20935
	16.25	0.06	0.00195		18.25	0.063	0.00957		-14.25	0.10381	0.16358
	16.3	0.06	0.00195		18.3	0.063	0.009		-14.25	0.12111	0.11866
	16.35	0.06	0.00195		18.35	0.063	0.00839		-14.25	0.13841	0.08025
	16.4	0.06	0.00195		18.4	0.063	0.00776		-14.25	0.15571	0.05072
	16.45	0.06	0.00195		18.45	0.063	0.00716		-14.25	0.17301	0.03
	16.5	0.06	0.00196		18.5	0.063	0.00647		-14.25	0.19031	0.01657
	16.55	0.06	0.00199		18.55	0.063	0.0057		-14.25	0.20761	0.00849
	16.6	0.06	0.00205		18.6	0.063	0.00491		-14.25	0.22491	0.00396
	16.65	0.06	0.00212		18.65	0.063	0.00408		-14.25	0.24222	0.00158
	16.7	0.06	0.00218		18.7	0.063	0.00334		-14.25	0.25952	0.000439
	16.75	0.06	0.00223		18.75	0.063	0.00308		-14.25	0.27682	8.27e-05
	16.8	0.06	0.00225		18.8	0.063	0.00344		-14.25	0.29412	0.000232
	16.85	0.06	0.00224		18.85	0.063	0.00437		-14.25	0.31142	0.000258
	16.9	0.06	0.00219		18.9	0.063	0.00558		-14.25	0.32872	0.000233
	16.95	0.06	0.0021		18.95	0.063	0.00671		-14.25	0.34602	0.000195
	17	0.06	0.00201		19	0.063	0.00778		-14.25	0.36332	0.000158
	17.05	0.06	0.00192		19.05	0.063	0.00844		-14.25	0.38062	0.000125
	17.1	0.06	0.0019		19.1	0.063	0.00861		-14.25	0.39792	9.76e-05
	17.15	0.06	0.002		19.15	0.063	0.0087		-14.25	0.41523	7.49e-05
	17.2	0.06	0.00222		19.2	0.063	0.00896		-14.25	0.43253	5.66e-05
	17.25	0.06	0.00255		19.25	0.063	0.00892		-14.25	0.44983	4.21e-05
	17.3	0.06	0.00296		19.3	0.063	0.00854		-14.25	0.46713	3.07e-05
	17.35	0.06	0.00341		19.35	0.063	0.00774		-14.25	0.48443	2.2e-05
	17.4	0.06	0.00387		19.4	0.063	0.00636		-14.25	0.50173	1.55e-05
	17.45	0.06	0.00432		19.45	0.063	0.0051		-14.25	0.51903	1.06e-05
	17.5	0.06	0.00474		19.5	0.063	0.00436		-14.25	0.53633	7.16e-06
	17.55	0.06	0.00508		19.55	0.063	0.00381		-14.25	0.55363	4.71e-06
	17.6	0.06	0.00534		19.6	0.063	0.00365		-14.25	0.57093	3.03e-06
	17.65	0.06	0.0055		19.65	0.063	0.00405		-14.25	0.58824	1.9e-06
	17.7	0.06	0.00559		19.7	0.063	0.00475		-14.25	0.60554	1.16e-06
	17.75	0.06	0.00561		19.75	0.063	0.00579		-14.25	0.62284	6.98e-07
	17.8	0.06	0.00555		19.8	0.063	0.00739		-14.25	0.64014	4.09e-07
	17.85	0.06	0.00541		19.85	0.063	0.00864		-14.25	0.65744	2.34e-07
	17.9	0.06	0.00519		19.9	0.063	0.00953		-14.25	0.67474	1.31e-07
	17.95	0.06	0.0049		19.95	0.063	0.01043		-14.25	0.69204	7.2e-08
	18	0.06	0.00457		20	0.063	0.01165		-14.25	0.70934	3.87e-08
	18.05	0.06	0.0042		-10	0.116	0.00924		-14.25	0.72664	2.03e-08
	18.1	0.06	0.00376		-9.95	0.116	0.01022		-14.25	0.74395	1.05e-08
	18.15	0.06	0.00325		-9.9	0.116	0.01087		-14.25	0.76125	5.29e-09
	18.2	0.06	0.00272		-9.85	0.116	0.01022		-14.25	0.77855	2.62e-09
	18.25	0.06	0.0022		-9.8	0.116	0.00962		-14.25	0.79585	1.27e-09
	18.3	0.06	0.00174		-9.75	0.116	0.00903		-14.25	0.81315	6.06e-10
	18.35	0.06	0.00142		-9.7	0.116	0.00873		-14.25	0.83045	2.83e-10
	18.4	0.06	0.00142		-9.65	0.116	0.00825		-14.25	0.84775	1.3e-10
	18.45	0.06	0.00171		-9.6	0.116	0.00718		-14.25	0.86505	5.87e-11
	18.5	0.06	0.00216		-9.55	0.116	0.00566		-14.25	0.88235	2.6e-11
	18.55	0.06	0.00259		-9.5	0.116	0.0046		-14.25	0.89965	1.13e-11
	18.6	0.06	0.00299		-9.45	0.116	0.00411		-14.25	0.91696	4.84e-12
	18.65	0.06	0.00334		-9.4	0.116	0.00376		-14.25	0.93426	2.03e-12
	18.7	0.06	0.00358		-9.35	0.116	0.0037		-14.25	0.95156	8.4e-13
	18.75	0.06	0.00377		-9.3	0.116	0.0041		-14.25	0.96886	3.41e-13
	18.8	0.06	0.00393		-9.25	0.116	0.00487		-14.25	0.98616	1.36e-13
	18.85	0.06	0.00406		-9.2	0.116	0.00616		-14.25	1.00346	5.34e-14
	18.9	0.06	0.00422		-9.15	0.116	0.00714		-14.25	1.02076	2.06e-14
	18.95	0.06	0.00433		-9.1	0.116	0.0076		-14.25	1.03806	7.84e-15
	19	0.06	0.00444		-9.05	0.116	0.00814		-14.25	1.05536	2.93e-15
	19.05	0.06	0.00463		-9	0.116	0.00851		-14.25	1.07266	1.08e-15
	19.1	0.06	0.00473		-8.95	0.116	0.00933		-14.25	1.08997	3.89e-16
	19.15	0.06	0.00482		-8.9	0.116	0.00882		-14.25	1.10727	1.39e-16
	19.2	0.06	0.00481		-8.85	0.116	0.00825		-14.25	1.12457	4.86e-17
	19.25	0.06	0.00474		-8.8	0.116	0.00726		-14.25	1.14187	1.67e-17
	19.3	0.06	0.00454		-8.75	0.116	0.0055		-14.25	1.15917	5.68e-18
	19.35	0.06	0.00421		-8.7	0.116	0.00481		-14.25	1.17647	1.9e-18
	19.4	0.06	0.0037		-8.65	0.116	0.00452		-14.25	1.19377	6.24e-19
	19.45	0.06	0.00323		-8.6	0.116	0.00472		-14.25	1.21107	2.02e-19
	19.5	0.06	0.00262		-8.55	0.116	0.0055		-14.25	1.22837	6.43e-20
	19.55	0.06	0.00199		-8.5	0.116	0.00654		-14.25	1.24568	2.02e-20
	19.6	0.06	0.00187		-8.45	0.116	0.00719		-14.25	1.26298	6.24e-21
	19.65	0.06	0.00258		-8.4	0.116	0.00726		-14.25	1.28028	1.9e-21
	19.7	0.06	0.00382		-8.35	0.116	0.00658		-14.25	1.29758	5.68e-22
	19.75	0.06	0.00524		-8.3	0.116	0.00607		-14.25	1.31488	1.68e-22
	19.8	0.06	0.00671		-8.25	0.116	0.00673		-14.25	1.33218	4.87e-23
	19.85	0.06	0.00831		-8.2	0.116	0.0076		-14.25	1.34948	1.39e-23
	19.9	0.06	0.00962		-8.15	0.116	0.00884		-14.25	1.36678	3.93e-24
	19.95	0.06	0.01086		-8.1	0.116	0.00919		-14.25	1.38408	1.09e-24
	20	0.06	0.01192		-8.05	0.116	0.00733		-14.25	1.40138	2.98e-25
	20.05	0.06	0.01264		-8	0.116	0.00601		-14.25	1.41869	8.03e-26
	20.1	0.06	0.01302		-7.95	0.116	0.00556		-14.25	1.43599	2.13e-26
	20.15	0.06	0.01306		-7.9	0.116	0.00543		-14.25	1.45329	5.57e-27
	20.2	0.06	0.01291		-7.85	0.116	0.00488		-14.25	1.47059	1.43e-27
	20.25	0.06	0.01238		-7.8	0.116	0.00392		-14.25	1.48789	3.63e-28
	20.3	0.06	0.0116		-7.75	0.116	0.0036		-14.25	1.50519	9.08e-29
	20.35	0.06	0.01062		-7.7	0.116	0.00446		-14.25	1.52249	2.23e-29
	20.4	0.06	0.00954		-7.65	0.116	0.00505		-14.25	1.53979	5.42e-30
	20.45	0.06	0.00809		-7.6	0.116	0.00596		-14.25	1.55709	1.29e-30
	20.5	0.06	0.00662		-7.55	0.116	0.00646		-14.25	1.57439	3.05e-31
	20.55	0.06	0.00505		-7.5	0.116	0.00748		-14.25	1.5917	7.07e-32
	20.6	0.06	0.00338		-7.45	0.116	0.00681		-14.25	1.609	1.62e-32
	20.65	0.06	0.00181		-7.4	0.116	0.0072		-14.25	1.6263	3.64e-33
	20.7	0.06	0.000783		-7.35	0.116	0.00719		-14.25	1.6436	8.07e-34
	20.75	0.06	0.00212		-7.3	0.116	0.00694		-14.25	1.6609	1.76e-34
	20.8	0.06	0.00373		-7.25	0.116	0.00649		-14.25	1.6782	3.79e-35
	20.85	0.06	0.00535		-7.2	0.116	0.00682		-14.25	1.6955	8.05e-36
	20.9	0.06	0.00654		-7.15	0.116	0.0068		-14.25	1.7128	1.68e-36
	20.95	0.06	0.00759		-7.1	0.116	0.00635		-14.25	1.7301	3.47e-37
	21	0.06	0.00843		-7.05	0.116	0.00618		-14.25	1.74741	7.04e-38
	21.05	0.06	0.0091		-7	0.116	0.00644		-14.25	1.76471	1.41e-38
	21.1	0.06	0.00949		-6.95	0.116	0.00645		-14.25	1.78201	2.77e-39
	21.15	0.06	0.00983		-6.9	0.116	0.00537		-14.25	1.79931	5.39e-40
	21.2	0.06	0.00991		-6.85	0.116	0.0048		-14.25	1.81661	1.03e-40
	21.25	0.06	0.0097		-6.8	0.116	0.00487		-14.25	1.83391	1.94e-41
	21.3	0.06	0.00918		-6.75	0.116	0.00479		-14.25	1.85121	3.61e-42
	21.35	0.06	0.00852		-6.7	0.116	0.0048		-14.25	1.86851	6.61e-43
	21.4	0.06	0.0076		-6.65	0.116	0.00485		-14.25	1.88581	1.19e-43
	21.45	0.06	0.00621		-6.6	0.116	0.00474		-14.25	1.90311	2.12e-44
	21.5	0.06	0.00468		-6.55	0.116	0.00468		-14.25	1.92042	3.71e-45
	21.55	0.06	0.0032		-6.5	0.116	0.00466		-14.25	1.93772	6.39e-46
	21.6	0.06	0.00197		-6.45	0.116	0.00555		-14.25	1.95502	1.09e-46
	21.65	0.06	0.00156		-6.4	0.116	0.0063		-14.25	1.97232	1.82e-47
	21.7	0.06	0.00265		-6.35	0.116	0.00938		-14.25	1.98962	3.01e-48
	21.75	0.06	0.00416		-6.3	0.116	0.01223		-14.25	2.00692	4.89e-49
	21.8	0.06	0.00574		-6.25	0.116	0.01166		-14.25	2.02422	7.84e-50
	21.85	0.06	0.00699		-6.2	0.116	0.00963		-14.25	2.04152	1.24e-50
	21.9	0.06	0.00797		-6.15	0.116	0.01042		-14.25	2.05882	1.93e-51
	21.95	0.06	0.0087		-6.1	0.116	0.01166		-14.25	2.07613	2.96e-52
	22	0.06	0.00939		-6.05	0.116	0.01287		-14.25	2.09343	4.46e-53
	-10	0.11	0.01098		-6	0.116	0.0124		-14.25	2.11073	6.65e-54
	-9.95	0.11	0.01061		-5.95	0.116	0.01025		-14.25	2.12803	9.75e-55
	-9.9	0.11	0.01014		-5.9	0.116	0.0062		-14.25	2.14533	1.41e-55
	-9.85	0.11	0.00956		-5.85	0.116	0.00516		-14.25	2.16263	2.01e-56
	-9.8	0.11	0.00891		-5.8	0.116	0.00626		-14.25	2.17993	2.81e-57
	-9.75	0.11	0.00807		-5.75	0.116	0.00673		-14.25	2.19723	3.89e-58
	-9.7	0.11	0.00683		-5.7	0.116	0.00428		-14.25	2.21453	5.3e-59
	-9.65	0.11	0.00593		-5.65	0.116	0.00336		-14.25	2.23183	7.12e-60
	-9.6	0.11	0.00494		-5.6	0.116	0.00441		-14.25	2.24914	9.42e-61
	-9.55	0.11	0.00431		-5.55	0.116	0.00604		-14.25	2.26644	1.23e-61
	-9.5	0.11	0.00344		-5.5	0.116	0.006		-14.25	2.28374	1.58e-62
	-9.45	0.11	0.00285		-5.45	0.116	0.00651		-14.25	2.30104	1.99e-63
	-9.4	0.11	0.00229		-5.4	0.116	0.00734		-14.25	2.31834	2.48e-64
	-9.35	0.11	0.00217		-5.35	0.116	0.00758		-14.25	2.33564	3.05e-65
	-9.3	0.11	0.00227		-5.3	0.116	0.00661		-14.25	2.35294	3.69e-66
	-9.25	0.11	0.00247		-5.25	0.116	0.00604		-14.25	2.37024	4.4e-67
	-9.2	0.11	0.00291		-5.2	0.116	0.00595		-14.25	2.38754	5.17e-68
	-9.15	0.11	0.00348		-5.15	0.116	0.00592		-14.25	2.40484	5.98e-69
	-9.1	0.11	0.00367		-5.1	0.116	0.00577		-14.25	2.42215	6.82e-70
	-9.05	0.11	0.00402		-5.05	0.116	0.00572		-14.25	2.43945	7.66e-71
	-9	0.11	0.00358		-5	0.116	0.00569		-14.25	2.45675	8.48e-72
	-8.95	0.11	0.00314		-4.95	0.116	0.0057		-14.25	2.47405	9.25e-73
	-8.9	0.11	0.00299		-4.9	0.116	0.0057		-14.25	2.49135	9.94e-74
	-8.85	0.11	0.00283		-4.85	0.116	0.0057		-14.25	2.50865	1.05e-74
	-8.8	0.11	0.00257		-4.8	0.116	0.0057		-14.25	2.52595	1.1e-75
	-8.75	0.11	0.00224		-4.75	0.116	0.0057		-14.25	2.54325	1.13e-76
	-8.7	0.11	0.00214		-4.7	0.116	0.00571		-14.25	2.56055	1.14e-77
	-8.65	0.11	0.00203		-4.65	0.116	0.00571		-14.25	2.57786	1.14e-78
	-8.6	0.11	0.00188		-4.6	0.116	0.00571		-14.25	2.59516	1.12e-79
	-8.55	0.11	0.00187		-4.55	0.116	0.00571		-14.25	2.61246	1.08e-80
	-8.5	0.11	0.00184		-4.5	0.116	0.00571		-14.25	2.62976	1.03e-81
	-8.45	0.11	0.00183		-4.45	0.116	0.00572		-14.25	2.64706	9.71e-83
	-8.4	0.11	0.00184		-4.4	0.116	0.00572		-14.25	2.66436	8.99e-84
	-8.35	0.11	0.00184		-4.35	0.116	0.00572		-14.25	2.68166	8.2e-85
	-8.3	0.11	0.00184		-4.3	0.116	0.00572		-14.25	2.69896	7.37e-86
	-8.25	0.11	0.00185		-4.25	0.116	0.00572		-14.25	2.71626	6.53e-87
	-8.2	0.11	0.00186		-4.2	0.116	0.00573		-14.25	2.73356	5.7e-88
	-8.15	0.11	0.00194		-4.15	0.116	0.00573		-14.25	2.75087	4.89e-89
	-8.1	0.11	0.00202		-4.1	0.116	0.00573		-14.25	2.76817	4.14e-90
	-8.05	0.11	0.00193		-4.05	0.116	0.00573		-14.25	2.78547	3.45e-91
	-8	0.11	0.00186		-4	0.116	0.00573		-14.25	2.80277	2.84e-92
	-7.95	0.11	0.00191		-3.95	0.116	0.00574		-14.25	2.82007	2.3e-93
	-7.9	0.11	0.0018		-3.9	0.116	0.00574		-14.25	2.83737	1.83e-94
	-7.85	0.11	0.00187		-3.85	0.116	0.00574		-14.25	2.85467	1.44e-95
	-7.8	0.11	0.00253		-3.8	0.116	0.00574		-14.25	2.87197	1.11e-96
	-7.75	0.11	0.00274		-3.75	0.116	0.00574		-14.25	2.88927	8.5e-98
	-7.7	0.11	0.00261		-3.7	0.116	0.00575		-14.25	2.90657	6.39e-99
	-7.65	0.11	0.00229		-3.65	0.116	0.00575		-14.25	2.92388	4.73e-100
	-7.6	0.11	0.002		-3.6	0.116	0.00575		-14.25	2.94118	0.34477227-100
	-7.55	0.11	0.00189		-3.55	0.116	0.00575		-14.25	2.95848	0.24765796-101
	-7.5	0.11	0.00207		-3.5	0.116	0.00575		-14.25	2.97578	0.17524317-102
	-7.45	0.11	0.00259		-3.45	0.116	0.00576		-14.25	2.99308	0.12215343-103
	-7.4	0.11	0.00335		-3.4	0.116	0.00576		-14.25	3.01038	0.83880190-105
	-7.35	0.11	0.00359		-3.35	0.116	0.00576		-14.25	3.02768	0.56743836-106
	-7.3	0.11	0.00378		-3.3	0.116	0.00576		-14.25	3.04498	0.37818024-107
	-7.25	0.11	0.00424		-3.25	0.116	0.00576		-14.25	3.06228	0.24831914-108
	-7.2	0.11	0.004		-3.2	0.116	0.00577		-14.25	3.07959	0.16064065-109
	-7.15	0.11	0.00352		-3.15	0.116	0.00577		-14.25	3.09689	0.10238322-110
	-7.1	0.11	0.00351		-3.1	0.116	0.00577		-14.25	3.11419	0.64286068-112
	-7.05	0.11	0.00318		-3.05	0.116	0.00577		-14.25	3.13149	0.39765082-113
	-7	0.11	0.0036		-3	0.116	0.00577		-14.25	3.14879	0.24230668-114
	-6.95	0.11	0.00318		-2.95	0.116	0.00578		-14.25	3.16609	0.14544285-115
	-6.9	0.11	0.00286		-2.9	0.116	0.00578		-14.25	3.18339	0.85995274-117
	-6.85	0.11	0.00248		-2.85	0.116	0.00578		-14.25	3.20069	0.50085506-118
	-6.8	0.11	0.00199		-2.8	0.116	0.00578		-14.25	3.21799	0.28735120-119
	-6.75	0.11	0.00189		-2.75	0.116	0.00578		-14.25	3.23529	0.16240207-120
	-6.7	0.11	0.00149		-2.7	0.116	0.00578		-14.25	3.2526	0.90419929-122
	-6.65	0.11	0.00162		-2.65	0.116	0.00579		-14.25	3.2699	0.49595879-123
	-6.6	0.11	0.00153		-2.6	0.116	0.00579		-14.25	3.2872	0.26800636-124
	-6.55	0.11	0.00155		-2.55	0.116	0.00579		-14.25	3.3045	0.14268032-125
	-6.5	0.11	0.00195		-2.5	0.116	0.00579		-14.25	3.3218	0.74833381-127
	-6.45	0.11	0.00174		-2.45	0.116	0.00579		-14.25	3.3391	0.38665607-128
	-6.4	0.11	0.00183		-2.4	0.116	0.0058		-14.25	3.3564	0.19680421-129
	-6.35	0.11	0.00176		-2.35	0.116	0.0058		-14.25	3.3737	0.98674736-131
	-6.3	0.11	0.00188		-2.3	0.116	0.0058		-14.25	3.391	0.48733283-132
	-6.25	0.11	0.00182		-2.25	0.116	0.0058		-14.25	3.4083	0.23707545-133
	-6.2	0.11	0.00194		-2.2	0.116	0.0058		-14.25	3.42561	0.11360312-134
	-6.15	0.11	0.00181		-2.15	0.116	0.0058		-14.25	3.44291	0.53622380-136
	-6.1	0.11	0.00177		-2.1	0.116	0.00581		-14.25	3.46021	0.24932671-137
	-6.05	0.11	0.00166		-2.05	0.116	0.00581		-14.25	3.47751	0.11420229-138
	-6	0.11	0.00174		-2	0.116	0.00581		-14.25	3.49481	0.51532130-140
	-5.95	0.11	0.00184		-1.95	0.116	0.00581		-14.25	3.51211	0.22907969-141
	-5.9	0.11	0.00164		-1.9	0.116	0.00581		-14.25	3.52941	0.10032291-142
	-5.85	0.11	0.0017		-1.85	0.116	0.00581		-14.25	3.54671	0.43282286-144
	-5.8	0.11	0.00191		-1.8	0.116	0.00582		-14.25	3.56401	0.18395080-145
	-5.75	0.11	0.00161		-1.75	0.116	0.00582		-14.25	3.58132	0.77011623-147
	-5.7	0.11	0.00184		-1.7	0.116	0.00582		-14.25	3.59862	0.31758242-148
	-5.65	0.11	0.00196		-1.65	0.116	0.00582		-14.25	3.61592	0.12899991-149
	-5.6	0.11	0.00236		-1.6	0.116	0.00582		-14.25	3.63322	0.51611888-151
	-5.55	0.11	0.00274		-1.55	0.116	0.00582		-14.25	3.65052	0.20339512-152
	-5.5	0.11	0.00336		-1.5	0.116	0.00583		-14.25	3.66782	0.78953669-154
	-5.45	0.11	0.00281		-1.45	0.116	0.00583		-14.25	3.68512	0.30189809-155
	-5.4	0.11	0.00216		-1.4	0.116	0.00583		-14.25	3.70242	0.11371580-156
	-5.35	0.11	0.00218		-1.35	0.116	0.00583		-14.25	3.71972	0.42195551-158
	-5.3	0.11	0.00204		-1.3	0.116	0.00583		-14.25	3.73702	0.15424260-159
	-5.25	0.11	0.00196		-1.25	0.116	0.00583		-14.25	3.75433	0.55543340-161
	-5.2	0.11	0.00193		-1.2	0.116	0.00584		-14.25	3.77163	0.19703330-162
	-5.15	0.11	0.00203		-1.15	0.116	0.00584		-14.25	3.78893	0.68851158-164
	-5.1	0.11	0.00424		-1.1	0.116	0.00584		-14.25	3.80623	0.23698910-165
	-5.05	0.11	0.00616		-1.05	0.116	0.00584		-14.25	3.82353	0.80347833-167
	-5	0.11	0.00776		-1	0.116	0.00584		-14.25	3.84083	0.26831014-168
	-4.95	0.11	0.00904		-0.95	0.116	0.00584		-14.25	3.85813	0.88249734-170
	-4.9	0.11	0.00937		-0.9	0.116	0.00585		-14.25	3.87543	0.28589578-171
	-4.85	0.11	0.00999		-0.85	0.116	0.00585		-14.25	3.89273	0.91228767-173
	-4.8	0.11	0.00945		-0.8	0.116	0.00585		-14.25	3.91004	0.28674857-174
	-4.75	0.11	0.01007		-0.75	0.116	0.00585		-14.25	3.92734	0.88783418-176
	-4.7	0.11	0.00963		-0.7	0.116	0.00585		-14.25	3.94464	0.27079173-177
	-4.65	0.11	0.00898		-0.65	0.116	0.00585		-14.25	3.96194	0.81361067-179
	-4.6	0.11	0.008		-0.6	0.116	0.00586		-14.25	3.97924	0.24080857-180
	-4.55	0.11	0.00681		-0.55	0.116	0.00586		-14.25	3.99654	0.70208528-182
	-4.5	0.11	0.00624		-0.5	0.116	0.00586		-14.25	4.01384	0.20162927-183
	-4.45	0.11	0.00596		-0.45	0.116	0.00586		-14.25	4.03114	0.57035422-185
	-4.4	0.11	0.00521		-0.4	0.116	0.00586		-14.25	4.04844	0.15890849-186
	-4.35	0.11	0.00434		-0.35	0.116	0.00586		-14.25	4.06574	0.43606470-188
	-4.3	0.11	0.00401		-0.3	0.116	0.00586		-14.25	4.08305	0.11785667-189
	-4.25	0.11	0.00356		-0.25	0.116	0.00587		-14.25	4.10035	0.31373513-191
	-4.2	0.11	0.00348		-0.2	0.116	0.00587		-14.25	4.11765	0.82260366-193
	-4.15	0.11	0.00343		-0.15	0.116	0.00587		-14.25	4.13495	0.21244800-194
	-4.1	0.11	0.00341		-0.1	0.116	0.00587		-14.25	4.15225	0.54046097-196
	-4.05	0.11	0.0034		-0.05	0.116	0.00587		-14.25	4.16955	0.13543663-197
	-4	0.11	0.0034		0	0.116	0.00587		-14.25	4.18685	0.33432671-199
	-3.95	0.11	0.0034		0.05	0.116	0.00587		-14.25	4.20415	0.81294961-201
	-3.9	0.11	0.0034		0.1	0.116	0.00588		-14.25	4.22145	0.19471570-202
	-3.85	0.11	0.00341		0.15	0.116	0.00588		-14.25	4.23875	0.45937315-204
	-3.8	0.11	0.00342		0.2	0.116	0.00588		-14.25	4.25606	0.10674300-205
	-3.75	0.11	0.00348		0.25	0.116	0.00588		-14.25	4.27336	0.24429101-207
	-3.7	0.11	0.00355		0.3	0.116	0.00588		-14.25	4.29066	0.55063224-209
	-3.65	0.11	0.00372		0.35	0.116	0.00588		-14.25	4.30796	0.12223677-210
	-3.6	0.11	0.00406		0.4	0.116	0.00588		-14.25	4.32526	0.26726137-212
	-3.55	0.11	0.00405		0.45	0.116	0.00589		-14.25	4.34256	0.57554395-214
	-3.5	0.11	0.00399		0.5	0.116	0.00589		-14.25	4.35986	0.12208012-215
	-3.45	0.11	0.00399		0.55	0.116	0.00589		-14.25	4.37716	0.25506447-217
	-3.4	0.11	0.00399		0.6	0.116	0.00589		-14.25	4.39446	0.52493128-219
	-3.35	0.11	0.00399		0.65	0.116	0.00589		-14.25	4.41177	0.10641516-220
	-3.3	0.11	0.00399		0.7	0.116	0.00589		-14.25	4.42907	0.21249359-222
	-3.25	0.11	0.00399		0.75	0.116	0.00589		-14.25	4.44637	0.41794129-224
	-3.2	0.11	0.00399		0.8	0.116	0.0059		-14.25	4.46367	0.80964369-226
	-3.15	0.11	0.00399		0.85	0.116	0.0059		-14.25	4.48097	0.15447714-227
	-3.1	0.11	0.00399		0.9	0.116	0.0059		-14.25	4.49827	0.29027704-229
	-3.05	0.11	0.00399		0.95	0.116	0.0059		-14.25	4.51557	0.53719645-231
	-3	0.11	0.004		1	0.116	0.0059		-14.25	4.53287	0.97910138-233
	-2.95	0.11	0.004		1.05	0.116	0.0059		-14.25	4.55017	0.17575433-234
	-2.9	0.11	0.004		1.1	0.116	0.0059		-14.25	4.56747	0.31072997-236
	-2.85	0.11	0.004		1.15	0.116	0.0059		-14.25	4.58478	0.54109701-238
	-2.8	0.11	0.004		1.2	0.116	0.00591		-14.25	4.60208	0.92810148-240
	-2.75	0.11	0.004		1.25	0.116	0.00591		-14.25	4.61938	0.15680192-241
	-2.7	0.11	0.004		1.3	0.116	0.00591		-14.25	4.63668	0.26094078-243
	-2.65	0.11	0.004		1.35	0.116	0.00591		-14.25	4.65398	0.42771860-245
	-2.6	0.11	0.004		1.4	0.116	0.00591		-14.25	4.67128	0.69053326-247
	-2.55	0.11	0.004		1.45	0.116	0.00591		-14.25	4.68858	0.10980024-248
	-2.5	0.11	0.004		1.5	0.116	0.00591		-14.25	4.70588	0.17194815-250
	-2.45	0.11	0.00401		1.55	0.116	0.00591		-14.25	4.72318	0.26518899-252
	-2.4	0.11	0.00401		1.6	0.116	0.00592		-14.25	4.74048	0.40278496-254
	-2.35	0.11	0.00401		1.65	0.116	0.00592		-14.25	4.75779	0.60249728-256
	-2.3	0.11	0.00401		1.7	0.116	0.00592		-14.25	4.77509	0.88759018-258
	-2.25	0.11	0.00401		1.75	0.116	0.00592		-14.25	4.79239	0.12878377-259
	-2.2	0.11	0.00401		1.8	0.116	0.00592		-14.25	4.80969	0.18404202-261
	-2.15	0.11	0.00401		1.85	0.116	0.00592		-14.25	4.82699	0.25905520-263
	-2.1	0.11	0.00401		1.9	0.116	0.00592		-14.25	4.84429	0.35916372-265
	-2.05	0.11	0.00401		1.95	0.116	0.00592		-14.25	4.86159	0.49047229-267
	-2	0.11	0.00401		2	0.116	0.00592		-14.25	4.87889	0.65970162-269
	-1.95	0.11	0.00401		2.05	0.116	0.00593		-14.25	4.89619	0.87392763-271
	-1.9	0.11	0.00401		2.1	0.116	0.00593		-14.25	4.9135	0.11401980-272
	-1.85	0.11	0.00402		2.15	0.116	0.00593		-14.25	4.9308	0.14650296-274
	-1.8	0.11	0.00402		2.2	0.116	0.00593		-14.25	4.9481	0.18538053-276
	-1.75	0.11	0.00402		2.25	0.116	0.00593		-14.25	4.9654	0.23101052-278
	-1.7	0.11	0.00402		2.3	0.116	0.00593		-14.25	4.9827	0.28350183-280
	-1.65	0.11	0.00402		2.35	0.116	0.00593		-14.25	5	0.34264904-282
	-1.6	0.11	0.00402		2.4	0.116	0.00593		-14.2	0	0.06866
	-1.55	0.11	0.00402		2.45	0.116	0.00593		-14.2	0.0173	0.19595
	-1.5	0.11	0.00402		2.5	0.116	0.00594		-14.2	0.0346	0.25281
	-1.45	0.11	0.00402		2.55	0.116	0.00594		-14.2	0.0519	0.26563
	-1.4	0.11	0.00402		2.6	0.116	0.00594		-14.2	0.0692	0.24743
	-1.35	0.11	0.00402		2.65	0.116	0.00594		-14.2	0.08651	0.20991
	-1.3	0.11	0.00402		2.7	0.116	0.00594		-14.2	0.10381	0.16421
	-1.25	0.11	0.00403		2.75	0.116	0.00594		-14.2	0.12111	0.11929
	-1.2	0.11	0.00403		2.8	0.116	0.00594		-14.2	0.13841	0.0808
	-1.15	0.11	0.00403		2.85	0.116	0.00594		-14.2	0.15571	0.05117
	-1.1	0.11	0.00403		2.9	0.116	0.00594		-14.2	0.17301	0.03032
	-1.05	0.11	0.00403		2.95	0.116	0.00595		-14.2	0.19031	0.01679
	-1	0.11	0.00403		3	0.116	0.00595		-14.2	0.20761	0.00862
	-0.95	0.11	0.00403		3.05	0.116	0.00595		-14.2	0.22491	0.00403
	-0.9	0.11	0.00403		3.1	0.116	0.00595		-14.2	0.24222	0.00162
	-0.85	0.11	0.00403		3.15	0.116	0.00595		-14.2	0.25952	0.000452
	-0.8	0.11	0.00403		3.2	0.116	0.00595		-14.2	0.27682	7.94e-05
	-0.75	0.11	0.00403		3.25	0.116	0.00595		-14.2	0.29412	0.000234
	-0.7	0.11	0.00403		3.3	0.116	0.00595		-14.2	0.31142	0.000262
	-0.65	0.11	0.00403		3.35	0.116	0.00595		-14.2	0.32872	0.000238
	-0.6	0.11	0.00403		3.4	0.116	0.00595		-14.2	0.34602	0.000199
	-0.55	0.11	0.00404		3.45	0.116	0.00595		-14.2	0.36332	0.000162
	-0.5	0.11	0.00404		3.5	0.116	0.00596		-14.2	0.38062	0.000128
	-0.45	0.11	0.00404		3.55	0.116	0.00596		-14.2	0.39792	0.0001
	-0.4	0.11	0.00404		3.6	0.116	0.00596		-14.2	0.41523	7.72e-05
	-0.35	0.11	0.00404		3.65	0.116	0.00596		-14.2	0.43253	5.85e-05
	-0.3	0.11	0.00404		3.7	0.116	0.00596		-14.2	0.44983	4.36e-05
	-0.25	0.11	0.00404		3.75	0.116	0.00596		-14.2	0.46713	3.19e-05
	-0.2	0.11	0.00404		3.8	0.116	0.00596		-14.2	0.48443	2.29e-05
	-0.15	0.11	0.00404		3.85	0.116	0.00596		-14.2	0.50173	1.62e-05
	-0.1	0.11	0.00404		3.9	0.116	0.00596		-14.2	0.51903	1.12e-05
	-0.05	0.11	0.00404		3.95	0.116	0.00596		-14.2	0.53633	7.53e-06
	0	0.11	0.00404		4	0.116	0.00596		-14.2	0.55363	4.97e-06
	0.05	0.11	0.00404		4.05	0.116	0.00597		-14.2	0.57093	3.21e-06
	0.1	0.11	0.00404		4.1	0.116	0.00597		-14.2	0.58824	2.02e-06
	0.15	0.11	0.00404		4.15	0.116	0.00597		-14.2	0.60554	1.24e-06
	0.2	0.11	0.00404		4.2	0.116	0.00597		-14.2	0.62284	7.49e-07
	0.25	0.11	0.00405		4.25	0.116	0.00597		-14.2	0.64014	4.41e-07
	0.3	0.11	0.00405		4.3	0.116	0.00597		-14.2	0.65744	2.54e-07
	0.35	0.11	0.00405		4.35	0.116	0.00597		-14.2	0.67474	1.43e-07
	0.4	0.11	0.00405		4.4	0.116	0.00597		-14.2	0.69204	7.87e-08
	0.45	0.11	0.00405		4.45	0.116	0.00597		-14.2	0.70934	4.24e-08
	0.5	0.11	0.00405		4.5	0.116	0.00597		-14.2	0.72664	2.24e-08
	0.55	0.11	0.00405		4.55	0.116	0.00597		-14.2	0.74395	1.16e-08
	0.6	0.11	0.00405		4.6	0.116	0.00597		-14.2	0.76125	5.89e-09
	0.65	0.11	0.00405		4.65	0.116	0.00597		-14.2	0.77855	2.93e-09
	0.7	0.11	0.00405		4.7	0.116	0.00598		-14.2	0.79585	1.43e-09
	0.75	0.11	0.00405		4.75	0.116	0.00598		-14.2	0.81315	6.85e-10
	0.8	0.11	0.00405		4.8	0.116	0.00598		-14.2	0.83045	3.22e-10
	0.85	0.11	0.00405		4.85	0.116	0.00598		-14.2	0.84775	1.49e-10
	0.9	0.11	0.00405		4.9	0.116	0.00598		-14.2	0.86505	6.74e-11
	0.95	0.11	0.00405		4.95	0.116	0.00598		-14.2	0.88235	3e-11
	1	0.11	0.00405		5	0.116	0.00598		-14.2	0.89965	1.31e-11
	1.05	0.11	0.00405		5.05	0.116	0.00598		-14.2	0.91696	5.65e-12
	1.1	0.11	0.00406		5.1	0.116	0.00598		-14.2	0.93426	2.39e-12
	1.15	0.11	0.00406		5.15	0.116	0.00598		-14.2	0.95156	9.93e-13
	1.2	0.11	0.00406		5.2	0.116	0.00598		-14.2	0.96886	4.06e-13
	1.25	0.11	0.00406		5.25	0.116	0.00598		-14.2	0.98616	1.63e-13
	1.3	0.11	0.00406		5.3	0.116	0.00598		-14.2	1.00346	6.44e-14
	1.35	0.11	0.00406		5.35	0.116	0.00598		-14.2	1.02076	2.5e-14
	1.4	0.11	0.00406		5.4	0.116	0.00598		-14.2	1.03806	9.56e-15
	1.45	0.11	0.00406		5.45	0.116	0.00599		-14.2	1.05536	3.6e-15
	1.5	0.11	0.00406		5.5	0.116	0.00599		-14.2	1.07266	1.33e-15
	1.55	0.11	0.00406		5.55	0.116	0.00599		-14.2	1.08997	4.85e-16
	1.6	0.11	0.00406		5.6	0.116	0.00599		-14.2	1.10727	1.74e-16
	1.65	0.11	0.00406		5.65	0.116	0.00599		-14.2	1.12457	6.13e-17
	1.7	0.11	0.00406		5.7	0.116	0.00599		-14.2	1.14187	2.13e-17
	1.75	0.11	0.00406		5.75	0.116	0.00599		-14.2	1.15917	7.28e-18
	1.8	0.11	0.00406		5.8	0.116	0.00599		-14.2	1.17647	2.45e-18
	1.85	0.11	0.00406		5.85	0.116	0.00599		-14.2	1.19377	8.11e-19
	1.9	0.11	0.00406		5.9	0.116	0.00599		-14.2	1.21107	2.65e-19
	1.95	0.11	0.00406		5.95	0.116	0.00599		-14.2	1.22837	8.5e-20
	2	0.11	0.00406		6	0.116	0.00599		-14.2	1.24568	2.69e-20
	2.05	0.11	0.00406		6.05	0.116	0.00599		-14.2	1.26298	8.36e-21
	2.1	0.11	0.00406		6.1	0.116	0.00599		-14.2	1.28028	2.56e-21
	2.15	0.11	0.00407		6.15	0.116	0.00599		-14.2	1.29758	7.74e-22
	2.2	0.11	0.00407		6.2	0.116	0.00599		-14.2	1.31488	2.3e-22
	2.25	0.11	0.00407		6.25	0.116	0.00599		-14.2	1.33218	6.75e-23
	2.3	0.11	0.00407		6.3	0.116	0.00599		-14.2	1.34948	1.95e-23
	2.35	0.11	0.00407		6.35	0.116	0.006		-14.2	1.36678	5.54e-24
	2.4	0.11	0.00407		6.4	0.116	0.006		-14.2	1.38408	1.55e-24
	2.45	0.11	0.00407		6.45	0.116	0.006		-14.2	1.40138	4.27e-25
	2.5	0.11	0.00407		6.5	0.116	0.006		-14.2	1.41869	1.16e-25
	2.55	0.11	0.00407		6.55	0.116	0.006		-14.2	1.43599	3.11e-26
	2.6	0.11	0.00407		6.6	0.116	0.006		-14.2	1.45329	8.19e-27
	2.65	0.11	0.00407		6.65	0.116	0.006		-14.2	1.47059	2.13e-27
	2.7	0.11	0.00407		6.7	0.116	0.006		-14.2	1.48789	5.45e-28
	2.75	0.11	0.00407		6.75	0.116	0.006		-14.2	1.50519	1.37e-28
	2.8	0.11	0.00407		6.8	0.116	0.006		-14.2	1.52249	3.41e-29
	2.85	0.11	0.00407		6.85	0.116	0.006		-14.2	1.53979	8.36e-30
	2.9	0.11	0.00407		6.9	0.116	0.006		-14.2	1.55709	2.02e-30
	2.95	0.11	0.00407		6.95	0.116	0.006		-14.2	1.57439	4.79e-31
	3	0.11	0.00407		7	0.116	0.006		-14.2	1.5917	1.12e-31
	3.05	0.11	0.00407		7.05	0.116	0.006		-14.2	1.609	2.59e-32
	3.1	0.11	0.00407		7.1	0.116	0.006		-14.2	1.6263	5.89e-33
	3.15	0.11	0.00407		7.15	0.116	0.006		-14.2	1.6436	1.32e-33
	3.2	0.11	0.00407		7.2	0.116	0.006		-14.2	1.6609	2.91e-34
	3.25	0.11	0.00407		7.25	0.116	0.006		-14.2	1.6782	6.34e-35
	3.3	0.11	0.00407		7.3	0.116	0.006		-14.2	1.6955	1.36e-35
	3.35	0.11	0.00407		7.35	0.116	0.006		-14.2	1.7128	2.87e-36
	3.4	0.11	0.00407		7.4	0.116	0.006		-14.2	1.7301	5.97e-37
	3.45	0.11	0.00407		7.45	0.116	0.006		-14.2	1.74741	1.23e-37
	3.5	0.11	0.00408		7.5	0.116	0.006		-14.2	1.76471	2.48e-38
	3.55	0.11	0.00408		7.55	0.116	0.006		-14.2	1.78201	4.94e-39
	3.6	0.11	0.00408		7.6	0.116	0.006		-14.2	1.79931	9.7e-40
	3.65	0.11	0.00408		7.65	0.116	0.006		-14.2	1.81661	1.88e-40
	3.7	0.11	0.00408		7.7	0.116	0.00601		-14.2	1.83391	3.58e-41
	3.75	0.11	0.00408		7.75	0.116	0.00601		-14.2	1.85121	6.72e-42
	3.8	0.11	0.00408		7.8	0.116	0.00601		-14.2	1.86851	1.24e-42
	3.85	0.11	0.00408		7.85	0.116	0.00601		-14.2	1.88581	2.27e-43
	3.9	0.11	0.00408		7.9	0.116	0.00601		-14.2	1.90311	4.08e-44
	3.95	0.11	0.00408		7.95	0.116	0.00601		-14.2	1.92042	7.23e-45
	4	0.11	0.00408		8	0.116	0.00601		-14.2	1.93772	1.26e-45
	4.05	0.11	0.00408		8.05	0.116	0.00601		-14.2	1.95502	2.17e-46
	4.1	0.11	0.00408		8.1	0.116	0.00601		-14.2	1.97232	3.68e-47
	4.15	0.11	0.00408		8.15	0.116	0.00601		-14.2	1.98962	6.16e-48
	4.2	0.11	0.00408		8.2	0.116	0.00601		-14.2	2.00692	1.01e-48
	4.25	0.11	0.00408		8.25	0.116	0.00601		-14.2	2.02422	1.65e-49
	4.3	0.11	0.00408		8.3	0.116	0.00601		-14.2	2.04152	2.63e-50
	4.35	0.11	0.00408		8.35	0.116	0.00601		-14.2	2.05882	4.15e-51
	4.4	0.11	0.00408		8.4	0.116	0.00601		-14.2	2.07613	6.44e-52
	4.45	0.11	0.00408		8.45	0.116	0.00601		-14.2	2.09343	9.86e-53
	4.5	0.11	0.00408		8.5	0.116	0.00601		-14.2	2.11073	1.49e-53
	4.55	0.11	0.00408		8.55	0.116	0.00601		-14.2	2.12803	2.21e-54
	4.6	0.11	0.00408		8.6	0.116	0.00601		-14.2	2.14533	3.23e-55
	4.65	0.11	0.00408		8.65	0.116	0.00601		-14.2	2.16263	4.67e-56
	4.7	0.11	0.00408		8.7	0.116	0.00601		-14.2	2.17993	6.64e-57
	4.75	0.11	0.00408		8.75	0.116	0.00601		-14.2	2.19723	9.3e-58
	4.8	0.11	0.00408		8.8	0.116	0.00601		-14.2	2.21453	1.28e-58
	4.85	0.11	0.00408		8.85	0.116	0.00601		-14.2	2.23183	1.75e-59
	4.9	0.11	0.00408		8.9	0.116	0.00601		-14.2	2.24914	2.34e-60
	4.95	0.11	0.00408		8.95	0.116	0.00601		-14.2	2.26644	3.1e-61
	5	0.11	0.00408		9	0.116	0.00601		-14.2	2.28374	4.03e-62
	5.05	0.11	0.00408		9.05	0.116	0.00601		-14.2	2.30104	5.18e-63
	5.1	0.11	0.00408		9.1	0.116	0.00601		-14.2	2.31834	6.54e-64
	5.15	0.11	0.00408		9.15	0.116	0.00601		-14.2	2.33564	8.15e-65
	5.2	0.11	0.00408		9.2	0.116	0.00601		-14.2	2.35294	1e-65
	5.25	0.11	0.00408		9.25	0.116	0.00601		-14.2	2.37024	1.21e-66
	5.3	0.11	0.00408		9.3	0.116	0.00601		-14.2	2.38754	1.44e-67
	5.35	0.11	0.00408		9.35	0.116	0.00601		-14.2	2.40484	1.69e-68
	5.4	0.11	0.00408		9.4	0.116	0.00601		-14.2	2.42215	1.96e-69
	5.45	0.11	0.00408		9.45	0.116	0.00601		-14.2	2.43945	2.24e-70
	5.5	0.11	0.00408		9.5	0.116	0.00601		-14.2	2.45675	2.51e-71
	5.55	0.11	0.00408		9.55	0.116	0.00601		-14.2	2.47405	2.78e-72
	5.6	0.11	0.00408		9.6	0.116	0.00601		-14.2	2.49135	3.04e-73
	5.65	0.11	0.00408		9.65	0.116	0.00601		-14.2	2.50865	3.27e-74
	5.7	0.11	0.00408		9.7	0.116	0.00601		-14.2	2.52595	3.46e-75
	5.75	0.11	0.00408		9.75	0.116	0.00601		-14.2	2.54325	3.61e-76
	5.8	0.11	0.00408		9.8	0.116	0.00601		-14.2	2.56055	3.71e-77
	5.85	0.11	0.00408		9.85	0.116	0.00601		-14.2	2.57786	3.76e-78
	5.9	0.11	0.00408		9.9	0.116	0.00601		-14.2	2.59516	3.75e-79
	5.95	0.11	0.00408		9.95	0.116	0.00601		-14.2	2.61246	3.69e-80
	6	0.11	0.00408		10	0.116	0.00601		-14.2	2.62976	3.58e-81
	6.05	0.11	0.00408		10.05	0.116	0.00601		-14.2	2.64706	3.42e-82
	6.1	0.11	0.00408		10.1	0.116	0.00601		-14.2	2.66436	3.22e-83
	6.15	0.11	0.00408		10.15	0.116	0.00601		-14.2	2.68166	2.99e-84
	6.2	0.11	0.00408		10.2	0.116	0.00601		-14.2	2.69896	2.73e-85
	6.25	0.11	0.00408		10.25	0.116	0.00601		-14.2	2.71626	2.46e-86
	6.3	0.11	0.00408		10.3	0.116	0.00601		-14.2	2.73356	2.18e-87
	6.35	0.11	0.00408		10.35	0.116	0.00601		-14.2	2.75087	1.9e-88
	6.4	0.11	0.00408		10.4	0.116	0.00601		-14.2	2.76817	1.64e-89
	6.45	0.11	0.00408		10.45	0.116	0.00601		-14.2	2.78547	1.39e-90
	6.5	0.11	0.00408		10.5	0.116	0.00601		-14.2	2.80277	1.16e-91
	6.55	0.11	0.00408		10.55	0.116	0.00601		-14.2	2.82007	9.58e-93
	6.6	0.11	0.00408		10.6	0.116	0.00601		-14.2	2.83737	7.77e-94
	6.65	0.11	0.00408		10.65	0.116	0.00601		-14.2	2.85467	6.21e-95
	6.7	0.11	0.00408		10.7	0.116	0.00601		-14.2	2.87197	4.9e-96
	6.75	0.11	0.00408		10.75	0.116	0.00601		-14.2	2.88927	3.8e-97
	6.8	0.11	0.00408		10.8	0.116	0.00601		-14.2	2.90657	2.91e-98
	6.85	0.11	0.00408		10.85	0.116	0.00601		-14.2	2.92388	2.19e-99
	6.9	0.11	0.00408		10.9	0.116	0.00601		-14.2	2.94118	1.63e-100
	6.95	0.11	0.00408		10.95	0.116	0.00601		-14.2	2.95848	0.11900082-100
	7	0.11	0.00408		11	0.116	0.00601		-14.2	2.97578	0.85761197-102
	7.05	0.11	0.00408		11.05	0.116	0.00601		-14.2	2.99308	0.60890295-103
	7.1	0.11	0.00408		11.1	0.116	0.006		-14.2	3.01038	0.42592331-104
	7.15	0.11	0.00408		11.15	0.116	0.006		-14.2	3.02768	0.29353216-105
	7.2	0.11	0.00408		11.2	0.116	0.006		-14.2	3.04498	0.19931373-106
	7.25	0.11	0.00408		11.25	0.116	0.006		-14.2	3.06228	0.13334898-107
	7.3	0.11	0.00408		11.3	0.116	0.006		-14.2	3.07959	0.87906433-109
	7.35	0.11	0.00408		11.35	0.116	0.006		-14.2	3.09689	0.57099146-110
	7.4	0.11	0.00408		11.4	0.116	0.006		-14.2	3.11419	0.36543300-111
	7.45	0.11	0.00408		11.45	0.116	0.006		-14.2	3.13149	0.23043046-112
	7.5	0.11	0.00408		11.5	0.116	0.006		-14.2	3.14879	0.14315537-113
	7.55	0.11	0.00408		11.55	0.116	0.006		-14.2	3.16609	0.87618042-115
	7.6	0.11	0.00408		11.6	0.116	0.006		-14.2	3.18339	0.52830516-116
	7.65	0.11	0.00408		11.65	0.116	0.006		-14.2	3.20069	0.31381681-117
	7.7	0.11	0.00408		11.7	0.116	0.006		-14.2	3.21799	0.18364142-118
	7.75	0.11	0.00408		11.75	0.116	0.006		-14.2	3.23529	0.10587140-119
	7.8	0.11	0.00408		11.8	0.116	0.006		-14.2	3.2526	0.60133354-121
	7.85	0.11	0.00408		11.85	0.116	0.006		-14.2	3.2699	0.33650940-122
	7.9	0.11	0.00408		11.9	0.116	0.006		-14.2	3.2872	0.18553978-123
	7.95	0.11	0.00408		11.95	0.116	0.006		-14.2	3.3045	0.10079563-124
	8	0.11	0.00408		12	0.116	0.006		-14.2	3.3218	0.53952273-126
	8.05	0.11	0.00408		12.05	0.116	0.006		-14.2	3.3391	0.28453226-127
	8.1	0.11	0.00408		12.1	0.116	0.006		-14.2	3.3564	0.14783980-128
	8.15	0.11	0.00408		12.15	0.116	0.006		-14.2	3.3737	0.75678230-130
	8.2	0.11	0.00408		12.2	0.116	0.006		-14.2	3.391	0.38163951-131
	8.25	0.11	0.00408		12.25	0.116	0.006		-14.2	3.4083	0.18959487-132
	8.3	0.11	0.00408		12.3	0.116	0.006		-14.2	3.42561	0.92786860-134
	8.35	0.11	0.00408		12.35	0.116	0.006		-14.2	3.44291	0.44733930-135
	8.4	0.11	0.00408		12.4	0.116	0.006		-14.2	3.46021	0.21246604-136
	8.45	0.11	0.00408		12.45	0.116	0.00599		-14.2	3.47751	0.99416717-138
	8.5	0.11	0.00408		12.5	0.116	0.00599		-14.2	3.49481	0.45831350-139
	8.55	0.11	0.00408		12.55	0.116	0.00599		-14.2	3.51211	0.20816687-140
	8.6	0.11	0.00408		12.6	0.116	0.00599		-14.2	3.52941	0.93156243-142
	8.65	0.11	0.00408		12.65	0.116	0.00599		-14.2	3.54671	0.41073444-143
	8.7	0.11	0.00408		12.7	0.116	0.00599		-14.2	3.56401	0.17842205-144
	8.75	0.11	0.00408		12.75	0.116	0.00599		-14.2	3.58132	0.76358606-146
	8.8	0.11	0.00408		12.8	0.116	0.00599		-14.2	3.59862	0.32193719-147
	8.85	0.11	0.00408		12.85	0.116	0.00599		-14.2	3.61592	0.13371237-148
	8.9	0.11	0.00408		12.9	0.116	0.00599		-14.2	3.63322	0.54707695-150
	8.95	0.11	0.00408		12.95	0.116	0.00599		-14.2	3.65052	0.22049486-151
	9	0.11	0.00408		13	0.116	0.00599		-14.2	3.66782	0.87544099-153
	9.05	0.11	0.00408		13.05	0.116	0.00599		-14.2	3.68512	0.34240934-154
	9.1	0.11	0.00408		13.1	0.116	0.00599		-14.2	3.70242	0.13193814-155
	9.15	0.11	0.00408		13.15	0.116	0.00599		-14.2	3.71972	0.50086042-157
	9.2	0.11	0.00408		13.2	0.116	0.00599		-14.2	3.73702	0.18732518-158
	9.25	0.11	0.00408		13.25	0.116	0.00599		-14.2	3.75433	0.69026065-160
	9.3	0.11	0.00408		13.3	0.116	0.00599		-14.2	3.77163	0.25059001-161
	9.35	0.11	0.00408		13.35	0.116	0.00598		-14.2	3.78893	0.89626510-163
	9.4	0.11	0.00408		13.4	0.116	0.00598		-14.2	3.80623	0.31580177-164
	9.45	0.11	0.00408		13.45	0.116	0.00598		-14.2	3.82353	0.10961745-165
	9.5	0.11	0.00408		13.5	0.116	0.00598		-14.2	3.84083	0.37481426-167
	9.55	0.11	0.00408		13.55	0.116	0.00598		-14.2	3.85813	0.12624493-168
	9.6	0.11	0.00408		13.6	0.116	0.00598		-14.2	3.87543	0.41886240-170
	9.65	0.11	0.00408		13.65	0.116	0.00598		-14.2	3.89273	0.13689722-171
	9.7	0.11	0.00408		13.7	0.116	0.00598		-14.2	3.91004	0.44075415-173
	9.75	0.11	0.00407		13.75	0.116	0.00598		-14.2	3.92734	0.13979531-174
	9.8	0.11	0.00407		13.8	0.116	0.00598		-14.2	3.94464	0.43681571-176
	9.85	0.11	0.00407		13.85	0.116	0.00598		-14.2	3.96194	0.13446951-177
	9.9	0.11	0.00407		13.9	0.116	0.00598		-14.2	3.97924	0.40782372-179
	9.95	0.11	0.00407		13.95	0.116	0.00598		-14.2	3.99654	0.12185376-180
	10	0.11	0.00407		14	0.116	0.00598		-14.2	4.01384	0.35868286-182
	10.05	0.11	0.00407		14.05	0.116	0.00598		-14.2	4.03114	0.10400884-183
	10.1	0.11	0.00407		14.1	0.116	0.00597		-14.2	4.04844	0.29709802-185
	10.15	0.11	0.00407		14.15	0.116	0.00597		-14.2	4.06574	0.83595737-187
	10.2	0.11	0.00407		14.2	0.116	0.00597		-14.2	4.08305	0.23169401-188
	10.25	0.11	0.00407		14.25	0.116	0.00597		-14.2	4.10035	0.63254480-190
	10.3	0.11	0.00407		14.3	0.116	0.00597		-14.2	4.11765	0.17010658-191
	10.35	0.11	0.00407		14.35	0.116	0.00597		-14.2	4.13495	0.45062751-193
	10.4	0.11	0.00407		14.4	0.116	0.00597		-14.2	4.15225	0.11759722-194
	10.45	0.11	0.00407		14.45	0.116	0.00597		-14.2	4.16955	0.30232470-196
	10.5	0.11	0.00407		14.5	0.116	0.00597		-14.2	4.18685	0.76569669-198
	10.55	0.11	0.00407		14.55	0.116	0.00597		-14.2	4.20415	0.19105048-199
	10.6	0.11	0.00407		14.6	0.116	0.00597		-14.2	4.22145	0.46961409-201
	10.65	0.11	0.00407		14.65	0.116	0.00597		-14.2	4.23875	0.11371613-202
	10.7	0.11	0.00407		14.7	0.116	0.00596		-14.2	4.25606	0.27125228-204
	10.75	0.11	0.00407		14.75	0.116	0.00596		-14.2	4.27336	0.63734899-206
	10.8	0.11	0.00407		14.8	0.116	0.00596		-14.2	4.29066	0.14750945-207
	10.85	0.11	0.00407		14.85	0.116	0.00596		-14.2	4.30796	0.33627447-209
	10.9	0.11	0.00407		14.9	0.116	0.00596		-14.2	4.32526	0.75509317-211
	10.95	0.11	0.00407		14.95	0.116	0.00596		-14.2	4.34256	0.16701235-212
	11	0.11	0.00407		15	0.116	0.00596		-14.2	4.35986	0.36387504-214
	11.05	0.11	0.00407		15.05	0.116	0.00596		-14.2	4.37716	0.78095782-216
	11.1	0.11	0.00406		15.1	0.116	0.00596		-14.2	4.39446	0.16511569-217
	11.15	0.11	0.00406		15.15	0.116	0.00596		-14.2	4.41177	0.34390823-219
	11.2	0.11	0.00406		15.2	0.116	0.00596		-14.2	4.42907	0.70565180-221
	11.25	0.11	0.00406		15.25	0.116	0.00596		-14.2	4.44637	0.14263429-222
	11.3	0.11	0.00406		15.3	0.116	0.00595		-14.2	4.46367	0.28400664-224
	11.35	0.11	0.00406		15.35	0.116	0.00595		-14.2	4.48097	0.55703982-226
	11.4	0.11	0.00406		15.4	0.116	0.00595		-14.2	4.49827	0.10761678-227
	11.45	0.11	0.00406		15.45	0.116	0.00595		-14.2	4.51557	0.20478447-229
	11.5	0.11	0.00406		15.5	0.116	0.00595		-14.2	4.53287	0.38382374-231
	11.55	0.11	0.00406		15.55	0.116	0.00595		-14.2	4.55017	0.70857731-233
	11.6	0.11	0.00406		15.6	0.116	0.00595		-14.2	4.56747	0.12884674-234
	11.65	0.11	0.00406		15.65	0.116	0.00594		-14.2	4.58478	0.23078381-236
	11.7	0.11	0.00406		15.7	0.116	0.00593		-14.2	4.60208	0.40719172-238
	11.75	0.11	0.00406		15.75	0.116	0.00592		-14.2	4.61938	0.70772932-240
	11.8	0.11	0.00406		15.8	0.116	0.00593		-14.2	4.63668	0.12117604-241
	11.85	0.11	0.00406		15.85	0.116	0.006		-14.2	4.65398	0.20438368-243
	11.9	0.11	0.00406		15.9	0.116	0.00615		-14.2	4.67128	0.33958314-245
	11.95	0.11	0.00406		15.95	0.116	0.00643		-14.2	4.68858	0.55577768-247
	12	0.11	0.00406		16	0.116	0.00686		-14.2	4.70588	0.89596955-249
	12.05	0.11	0.00406		16.05	0.116	0.00746		-14.2	4.72318	0.14226765-250
	12.1	0.11	0.00406		16.1	0.116	0.00818		-14.2	4.74048	0.22249924-252
	12.15	0.11	0.00405		16.15	0.116	0.009		-14.2	4.75779	0.34273366-254
	12.2	0.11	0.00405		16.2	0.116	0.00985		-14.2	4.77509	0.51999052-256
	12.25	0.11	0.00405		16.25	0.116	0.01063		-14.2	4.79239	0.77706273-258
	12.3	0.11	0.00405		16.3	0.116	0.01133		-14.2	4.80969	0.11438112-259
	12.35	0.11	0.00405		16.35	0.116	0.01187		-14.2	4.82699	0.16584635-261
	12.4	0.11	0.00405		16.4	0.116	0.01222		-14.2	4.84429	0.23687697-263
	12.45	0.11	0.00405		16.45	0.116	0.01244		-14.2	4.86159	0.33328076-265
	12.5	0.11	0.00405		16.5	0.116	0.01248		-14.2	4.87889	0.46191815-267
	12.55	0.11	0.00405		16.55	0.116	0.01234		-14.2	4.89619	0.63063261-269
	12.6	0.11	0.00405		16.6	0.116	0.01208		-14.2	4.9135	0.84806343-271
	12.65	0.11	0.00405		16.65	0.116	0.01162		-14.2	4.9308	0.11233187-272
	12.7	0.11	0.00405		16.7	0.116	0.01114		-14.2	4.9481	0.14654972-274
	12.75	0.11	0.00405		16.75	0.116	0.01064		-14.2	4.9654	0.18830626-276
	12.8	0.11	0.00405		16.8	0.116	0.01002		-14.2	4.9827	0.23830907-278
	12.85	0.11	0.00405		16.85	0.116	0.00945		-14.2	5	0.29704271-280
	12.9	0.11	0.00405		16.9	0.116	0.00895		-14.15	0	0.06866
	12.95	0.11	0.00405		16.95	0.116	0.00849		-14.15	0.0173	0.19597
	13	0.11	0.00404		17	0.116	0.00817		-14.15	0.0346	0.25292
	13.05	0.11	0.00404		17.05	0.116	0.00792		-14.15	0.0519	0.26589
	13.1	0.11	0.00404		17.1	0.116	0.00779		-14.15	0.0692	0.24786
	13.15	0.11	0.00404		17.15	0.116	0.00776		-14.15	0.08651	0.21048
	13.2	0.11	0.00404		17.2	0.116	0.0078		-14.15	0.10381	0.16485
	13.25	0.11	0.00404		17.25	0.116	0.00791		-14.15	0.12111	0.11992
	13.3	0.11	0.00404		17.3	0.116	0.00809		-14.15	0.13841	0.08136
	13.35	0.11	0.00404		17.35	0.116	0.00836		-14.15	0.15571	0.05161
	13.4	0.11	0.00404		17.4	0.116	0.0087		-14.15	0.17301	0.03064
	13.45	0.11	0.00404		17.45	0.116	0.00913		-14.15	0.19031	0.017
	13.5	0.11	0.00404		17.5	0.116	0.00957		-14.15	0.20761	0.00876
	13.55	0.11	0.00404		17.55	0.116	0.01003		-14.15	0.22491	0.0041
	13.6	0.11	0.00404		17.6	0.116	0.01048		-14.15	0.24222	0.00165
	13.65	0.11	0.00404		17.65	0.116	0.01097		-14.15	0.25952	0.000466
	13.7	0.11	0.00404		17.7	0.116	0.01133		-14.15	0.27682	7.6e-05
	13.75	0.11	0.00404		17.75	0.116	0.01151		-14.15	0.29412	0.000236
	13.8	0.11	0.00403		17.8	0.116	0.01153		-14.15	0.31142	0.000266
	13.85	0.11	0.00403		17.85	0.116	0.01142		-14.15	0.32872	0.000242
	13.9	0.11	0.00403		17.9	0.116	0.01131		-14.15	0.34602	0.000204
	13.95	0.11	0.00403		17.95	0.116	0.01107		-14.15	0.36332	0.000165
	14	0.11	0.00403		18	0.116	0.01087		-14.15	0.38062	0.000132
	14.05	0.11	0.00403		18.05	0.116	0.01066		-14.15	0.39792	0.000103
	14.1	0.11	0.00403		18.1	0.116	0.01055		-14.15	0.41523	7.95e-05
	14.15	0.11	0.00403		18.15	0.116	0.01048		-14.15	0.43253	6.04e-05
	14.2	0.11	0.00403		18.2	0.116	0.01019		-14.15	0.44983	4.51e-05
	14.25	0.11	0.00403		18.25	0.116	0.00959		-14.15	0.46713	3.31e-05
	14.3	0.11	0.00403		18.3	0.116	0.00898		-14.15	0.48443	2.39e-05
	14.35	0.11	0.00403		18.35	0.116	0.00835		-14.15	0.50173	1.69e-05
	14.4	0.11	0.00403		18.4	0.116	0.00773		-14.15	0.51903	1.17e-05
	14.45	0.11	0.00403		18.45	0.116	0.00719		-14.15	0.53633	7.92e-06
	14.5	0.11	0.00402		18.5	0.116	0.00662		-14.15	0.55363	5.25e-06
	14.55	0.11	0.00402		18.55	0.116	0.0061		-14.15	0.57093	3.4e-06
	14.6	0.11	0.00402		18.6	0.116	0.00575		-14.15	0.58824	2.15e-06
	14.65	0.11	0.00402		18.65	0.116	0.00566		-14.15	0.60554	1.33e-06
	14.7	0.11	0.00402		18.7	0.116	0.00605		-14.15	0.62284	8.04e-07
	14.75	0.11	0.00402		18.75	0.116	0.00693		-14.15	0.64014	4.75e-07
	14.8	0.11	0.00402		18.8	0.116	0.0081		-14.15	0.65744	2.74e-07
	14.85	0.11	0.00402		18.85	0.116	0.00964		-14.15	0.67474	1.55e-07
	14.9	0.11	0.00402		18.9	0.116	0.01132		-14.15	0.69204	8.58e-08
	14.95	0.11	0.00402		18.95	0.116	0.0128		-14.15	0.70934	4.65e-08
	15	0.11	0.00402		19	0.116	0.01417		-14.15	0.72664	2.47e-08
	15.05	0.11	0.00402		19.05	0.116	0.01503		-14.15	0.74395	1.28e-08
	15.1	0.11	0.00401		19.1	0.116	0.01524		-14.15	0.76125	6.55e-09
	15.15	0.11	0.00401		19.15	0.116	0.01535		-14.15	0.77855	3.28e-09
	15.2	0.11	0.00401		19.2	0.116	0.01567		-14.15	0.79585	1.61e-09
	15.25	0.11	0.00401		19.25	0.116	0.01561		-14.15	0.81315	7.74e-10
	15.3	0.11	0.00401		19.3	0.116	0.01513		-14.15	0.83045	3.66e-10
	15.35	0.11	0.00401		19.35	0.116	0.01412		-14.15	0.84775	1.7e-10
	15.4	0.11	0.00401		19.4	0.116	0.01238		-14.15	0.86505	7.74e-11
	15.45	0.11	0.00401		19.45	0.116	0.01077		-14.15	0.88235	3.47e-11
	15.5	0.11	0.00401		19.5	0.116	0.00975		-14.15	0.89965	1.53e-11
	15.55	0.11	0.00401		19.55	0.116	0.00882		-14.15	0.91696	6.6e-12
	15.6	0.11	0.00401		19.6	0.116	0.00807		-14.15	0.93426	2.81e-12
	15.65	0.11	0.00401		19.65	0.116	0.00771		-14.15	0.95156	1.17e-12
	15.7	0.11	0.004		19.7	0.116	0.00779		-14.15	0.96886	4.82e-13
	15.75	0.11	0.004		19.75	0.116	0.00831		-14.15	0.98616	1.95e-13
	15.8	0.11	0.004		19.8	0.116	0.00957		-14.15	1.00346	7.75e-14
	15.85	0.11	0.004		19.85	0.116	0.01077		-14.15	1.02076	3.03e-14
	15.9	0.11	0.004		19.9	0.116	0.0117		-14.15	1.03806	1.17e-14
	15.95	0.11	0.004		19.95	0.116	0.01269		-14.15	1.05536	4.42e-15
	16	0.11	0.004		20	0.116	0.01409		-14.15	1.07266	1.65e-15
	16.05	0.11	0.004		-10	0.169	0.01298		-14.15	1.08997	6.03e-16
	16.1	0.11	0.004		-9.95	0.169	0.01409		-14.15	1.10727	2.18e-16
	16.15	0.11	0.004		-9.9	0.169	0.01483		-14.15	1.12457	7.74e-17
	16.2	0.11	0.00399		-9.85	0.169	0.0141		-14.15	1.14187	2.71e-17
	16.25	0.11	0.00399		-9.8	0.169	0.01343		-14.15	1.15917	9.32e-18
	16.3	0.11	0.00398		-9.75	0.169	0.01276		-14.15	1.17647	3.16e-18
	16.35	0.11	0.00397		-9.7	0.169	0.01242		-14.15	1.19377	1.05e-18
	16.4	0.11	0.00397		-9.65	0.169	0.01187		-14.15	1.21107	3.46e-19
	16.45	0.11	0.00398		-9.6	0.169	0.01063		-14.15	1.22837	1.12e-19
	16.5	0.11	0.00401		-9.55	0.169	0.00876		-14.15	1.24568	3.57e-20
	16.55	0.11	0.00409		-9.5	0.169	0.00732		-14.15	1.26298	1.12e-20
	16.6	0.11	0.00426		-9.45	0.169	0.00653		-14.15	1.28028	3.46e-21
	16.65	0.11	0.00442		-9.4	0.169	0.00572		-14.15	1.29758	1.05e-21
	16.7	0.11	0.00456		-9.35	0.169	0.00495		-14.15	1.31488	3.16e-22
	16.75	0.11	0.00465		-9.3	0.169	0.00443		-14.15	1.33218	9.34e-23
	16.8	0.11	0.0047		-9.25	0.169	0.00442		-14.15	1.34948	2.72e-23
	16.85	0.11	0.00467		-9.2	0.169	0.00513		-14.15	1.36678	7.79e-24
	16.9	0.11	0.00456		-9.15	0.169	0.00593		-14.15	1.38408	2.2e-24
	16.95	0.11	0.00437		-9.1	0.169	0.00635		-14.15	1.40138	6.12e-25
	17	0.11	0.00411		-9.05	0.169	0.00686		-14.15	1.41869	1.68e-25
	17.05	0.11	0.00377		-9	0.169	0.00722		-14.15	1.43599	4.53e-26
	17.1	0.11	0.00339		-8.95	0.169	0.00805		-14.15	1.45329	1.2e-26
	17.15	0.11	0.00303		-8.9	0.169	0.00754		-14.15	1.47059	3.16e-27
	17.2	0.11	0.00275		-8.85	0.169	0.007		-14.15	1.48789	8.15e-28
	17.25	0.11	0.00263		-8.8	0.169	0.00613		-14.15	1.50519	2.08e-28
	17.3	0.11	0.00272		-8.75	0.169	0.00513		-14.15	1.52249	5.2e-29
	17.35	0.11	0.00298		-8.7	0.169	0.00524		-14.15	1.53979	1.29e-29
	17.4	0.11	0.00338		-8.65	0.169	0.00595		-14.15	1.55709	3.13e-30
	17.45	0.11	0.00383		-8.6	0.169	0.00688		-14.15	1.57439	7.52e-31
	17.5	0.11	0.00428		-8.55	0.169	0.00837		-14.15	1.5917	1.78e-31
	17.55	0.11	0.00467		-8.5	0.169	0.00986		-14.15	1.609	4.15e-32
	17.6	0.11	0.00497		-8.45	0.169	0.01071		-14.15	1.6263	9.52e-33
	17.65	0.11	0.00517		-8.4	0.169	0.01081		-14.15	1.6436	2.16e-33
	17.7	0.11	0.00528		-8.35	0.169	0.00993		-14.15	1.6609	4.81e-34
	17.75	0.11	0.0053		-8.3	0.169	0.00924		-14.15	1.6782	1.06e-34
	17.8	0.11	0.00522		-8.25	0.169	0.01013		-14.15	1.6955	2.29e-35
	17.85	0.11	0.00505		-8.2	0.169	0.01125		-14.15	1.7128	4.88e-36
	17.9	0.11	0.00478		-8.15	0.169	0.01278		-14.15	1.7301	1.03e-36
	17.95	0.11	0.00443		-8.1	0.169	0.01321		-14.15	1.74741	2.13e-37
	18	0.11	0.00403		-8.05	0.169	0.01093		-14.15	1.76471	4.36e-38
	18.05	0.11	0.0036		-8	0.169	0.00922		-14.15	1.78201	8.77e-39
	18.1	0.11	0.00311		-7.95	0.169	0.0086		-14.15	1.79931	1.74e-39
	18.15	0.11	0.00259		-7.9	0.169	0.00842		-14.15	1.81661	3.41e-40
	18.2	0.11	0.00216		-7.85	0.169	0.0076		-14.15	1.83391	6.57e-41
	18.25	0.11	0.00195		-7.8	0.169	0.00581		-14.15	1.85121	1.25e-41
	18.3	0.11	0.00207		-7.75	0.169	0.00395		-14.15	1.86851	2.34e-42
	18.35	0.11	0.00253		-7.7	0.169	0.00254		-14.15	1.88581	4.32e-43
	18.4	0.11	0.00317		-7.65	0.169	0.00257		-14.15	1.90311	7.85e-44
	18.45	0.11	0.0039		-7.6	0.169	0.00316		-14.15	1.92042	1.41e-44
	18.5	0.11	0.00464		-7.55	0.169	0.00362		-14.15	1.93772	2.49e-45
	18.55	0.11	0.00527		-7.5	0.169	0.00469		-14.15	1.95502	4.33e-46
	18.6	0.11	0.00582		-7.45	0.169	0.00399		-14.15	1.97232	7.43e-47
	18.65	0.11	0.00629		-7.4	0.169	0.00439		-14.15	1.98962	1.26e-47
	18.7	0.11	0.00661		-7.35	0.169	0.00437		-14.15	2.00692	2.1e-48
	18.75	0.11	0.00687		-7.3	0.169	0.00412		-14.15	2.02422	3.44e-49
	18.8	0.11	0.00707		-7.25	0.169	0.00369		-14.15	2.04152	5.58e-50
	18.85	0.11	0.00724		-7.2	0.169	0.00401		-14.15	2.05882	8.91e-51
	18.9	0.11	0.00745		-7.15	0.169	0.00399		-14.15	2.07613	1.4e-51
	18.95	0.11	0.00758		-7.1	0.169	0.00358		-14.15	2.09343	2.17e-52
	19	0.11	0.00773		-7.05	0.169	0.00345		-14.15	2.11073	3.32e-53
	19.05	0.11	0.00797		-7	0.169	0.00365		-14.15	2.12803	4.99e-54
	19.1	0.11	0.0081		-6.95	0.169	0.00367		-14.15	2.14533	7.41e-55
	19.15	0.11	0.00821		-6.9	0.169	0.00314		-14.15	2.16263	1.08e-55
	19.2	0.11	0.0082		-6.85	0.169	0.00351		-14.15	2.17993	1.56e-56
	19.25	0.11	0.0081		-6.8	0.169	0.0034		-14.15	2.19723	2.22e-57
	19.3	0.11	0.00785		-6.75	0.169	0.00355		-14.15	2.21453	3.1e-58
	19.35	0.11	0.00742		-6.7	0.169	0.00354		-14.15	2.23183	4.28e-59
	19.4	0.11	0.00677		-6.65	0.169	0.00343		-14.15	2.24914	5.82e-60
	19.45	0.11	0.00615		-6.6	0.169	0.00371		-14.15	2.26644	7.8e-61
	19.5	0.11	0.00535		-6.55	0.169	0.00403		-14.15	2.28374	1.03e-61
	19.55	0.11	0.00438		-6.5	0.169	0.00435		-14.15	2.30104	1.34e-62
	19.6	0.11	0.00369		-6.45	0.169	0.00721		-14.15	2.31834	1.72e-63
	19.65	0.11	0.00362		-6.4	0.169	0.00848		-14.15	2.33564	2.17e-64
	19.7	0.11	0.00452		-6.35	0.169	0.0127		-14.15	2.35294	2.7e-65
	19.75	0.11	0.00599		-6.3	0.169	0.0162		-14.15	2.37024	3.32e-66
	19.8	0.11	0.00771		-6.25	0.169	0.01551		-14.15	2.38754	4.01e-67
	19.85	0.11	0.00968		-6.2	0.169	0.01305		-14.15	2.40484	4.78e-68
	19.9	0.11	0.01131		-6.15	0.169	0.01402		-14.15	2.42215	5.62e-69
	19.95	0.11	0.01288		-6.1	0.169	0.01552		-14.15	2.43945	6.5e-70
	20	0.11	0.01423		-6.05	0.169	0.01696		-14.15	2.45675	7.42e-71
	20.05	0.11	0.01515		-6	0.169	0.01642		-14.15	2.47405	8.34e-72
	20.1	0.11	0.01563		-5.95	0.169	0.01386		-14.15	2.49135	9.24e-73
	20.15	0.11	0.01568		-5.9	0.169	0.00878		-14.15	2.50865	1.01e-73
	20.2	0.11	0.01548		-5.85	0.169	0.0073		-14.15	2.52595	1.09e-74
	20.25	0.11	0.01479		-5.8	0.169	0.00885		-14.15	2.54325	1.15e-75
	20.3	0.11	0.01379		-5.75	0.169	0.00947		-14.15	2.56055	1.2e-76
	20.35	0.11	0.01252		-5.7	0.169	0.00597		-14.15	2.57786	1.24e-77
	20.4	0.11	0.01112		-5.65	0.169	0.00382		-14.15	2.59516	1.25e-78
	20.45	0.11	0.00925		-5.6	0.169	0.00074		-14.15	2.61246	1.25e-79
	20.5	0.11	0.00737		-5.55	0.169	0.00305		-14.15	2.62976	1.24e-80
	20.55	0.11	0.00537		-5.5	0.169	0.003		-14.15	2.64706	1.2e-81
	20.6	0.11	0.00328		-5.45	0.169	0.00369		-14.15	2.66436	1.15e-82
	20.65	0.11	0.00158		-5.4	0.169	0.00478		-14.15	2.68166	1.08e-83
	20.7	0.11	0.00198		-5.35	0.169	0.00509		-14.15	2.69896	1.01e-84
	20.75	0.11	0.00404		-5.3	0.169	0.00381		-14.15	2.71626	9.2e-86
	20.8	0.11	0.00613		-5.25	0.169	0.00303		-14.15	2.73356	8.3e-87
	20.85	0.11	0.00821		-5.2	0.169	0.00291		-14.15	2.75087	7.38e-88
	20.9	0.11	0.00975		-5.15	0.169	0.00286		-14.15	2.76817	6.46e-89
	20.95	0.11	0.0111		-5.1	0.169	0.00263		-14.15	2.78547	5.57e-90
	21	0.11	0.01218		-5.05	0.169	0.00256		-14.15	2.80277	4.74e-91
	21.05	0.11	0.01304		-5	0.169	0.00252		-14.15	2.82007	3.97e-92
	21.1	0.11	0.01354		-4.95	0.169	0.00253		-14.15	2.83737	3.28e-93
	21.15	0.11	0.01397		-4.9	0.169	0.00253		-14.15	2.85467	2.67e-94
	21.2	0.11	0.01407		-4.85	0.169	0.00254		-14.15	2.87197	2.14e-95
	21.25	0.11	0.0138		-4.8	0.169	0.00254		-14.15	2.88927	1.69e-96
	21.3	0.11	0.01312		-4.75	0.169	0.00255		-14.15	2.90657	1.32e-97
	21.35	0.11	0.01228		-4.7	0.169	0.00255		-14.15	2.92388	1.01e-98
	21.4	0.11	0.01111		-4.65	0.169	0.00256		-14.15	2.94118	7.63e-100
	21.45	0.11	0.00935		-4.6	0.169	0.00256		-14.15	2.95848	0.56869227-100
	21.5	0.11	0.00743		-4.55	0.169	0.00257		-14.15	2.97578	0.41739135-101
	21.55	0.11	0.00563		-4.5	0.169	0.00257		-14.15	2.99308	0.30183478-102
	21.6	0.11	0.00416		-4.45	0.169	0.00258		-14.15	3.01038	0.21506019-103
	21.65	0.11	0.00328		-4.4	0.169	0.00258		-14.15	3.02768	0.15098286-104
	21.7	0.11	0.00382		-4.35	0.169	0.00259		-14.15	3.04498	0.10444505-105
	21.75	0.11	0.0053		-4.3	0.169	0.00259		-14.15	3.06228	0.71196118-107
	21.8	0.11	0.00713		-4.25	0.169	0.00259		-14.15	3.07959	0.47823851-108
	21.85	0.11	0.00866		-4.2	0.169	0.0026		-14.15	3.09689	0.31656086-109
	21.9	0.11	0.00987		-4.15	0.169	0.0026		-14.15	3.11419	0.20648602-110
	21.95	0.11	0.01079		-4.1	0.169	0.00261		-14.15	3.13149	0.13271913-111
	22	0.11	0.01166		-4.05	0.169	0.00261		-14.15	3.14879	0.84056097-113
	-10	0.16	0.01121		-4	0.169	0.00262		-14.15	3.16609	0.52454094-114
	-9.95	0.16	0.0108		-3.95	0.169	0.00262		-14.15	3.18339	0.32251359-115
	-9.9	0.16	0.01027		-3.9	0.169	0.00263		-14.15	3.20069	0.19537314-116
	-9.85	0.16	0.00962		-3.85	0.169	0.00263		-14.15	3.21799	0.11660778-117
	-9.8	0.16	0.00889		-3.8	0.169	0.00264		-14.15	3.23529	0.68571195-119
	-9.75	0.16	0.00797		-3.75	0.169	0.00264		-14.15	3.2526	0.39730117-120
	-9.7	0.16	0.00659		-3.7	0.169	0.00265		-14.15	3.2699	0.22681810-121
	-9.65	0.16	0.00562		-3.65	0.169	0.00265		-14.15	3.2872	0.12759415-122
	-9.6	0.16	0.00456		-3.6	0.169	0.00266		-14.15	3.3045	0.70727800-124
	-9.55	0.16	0.00391		-3.55	0.169	0.00266		-14.15	3.3218	0.38633138-125
	-9.5	0.16	0.0031		-3.5	0.169	0.00267		-14.15	3.3391	0.20793906-126
	-9.45	0.16	0.00267		-3.45	0.169	0.00267		-14.15	3.3564	0.11028252-127
	-9.4	0.16	0.00254		-3.4	0.169	0.00268		-14.15	3.3737	0.57630853-129
	-9.35	0.16	0.00265		-3.35	0.169	0.00268		-14.15	3.391	0.29673104-130
	-9.3	0.16	0.00328		-3.3	0.169	0.00269		-14.15	3.4083	0.15052718-131
	-9.25	0.16	0.00365		-3.25	0.169	0.00269		-14.15	3.42561	0.75231763-133
	-9.2	0.16	0.00429		-3.2	0.169	0.0027		-14.15	3.44291	0.37044199-134
	-9.15	0.16	0.00504		-3.15	0.169	0.0027		-14.15	3.46021	0.17971247-135
	-9.1	0.16	0.00527		-3.1	0.169	0.00271		-14.15	3.47751	0.85898967-137
	-9.05	0.16	0.00569		-3.05	0.169	0.00271		-14.15	3.49481	0.40454356-138
	-9	0.16	0.00517		-3	0.169	0.00271		-14.15	3.51211	0.18772642-139
	-8.95	0.16	0.00462		-2.95	0.169	0.00272		-14.15	3.52941	0.85837852-141
	-8.9	0.16	0.00441		-2.9	0.169	0.00272		-14.15	3.54671	0.38674883-142
	-8.85	0.16	0.0042		-2.85	0.169	0.00273		-14.15	3.56401	0.17170027-143
	-8.8	0.16	0.00384		-2.8	0.169	0.00273		-14.15	3.58132	0.75109091-145
	-8.75	0.16	0.00334		-2.75	0.169	0.00274		-14.15	3.59862	0.32372523-146
	-8.7	0.16	0.00316		-2.7	0.169	0.00274		-14.15	3.61592	0.13746909-147
	-8.65	0.16	0.00293		-2.65	0.169	0.00275		-14.15	3.63322	0.57512593-149
	-8.6	0.16	0.00252		-2.6	0.169	0.00275		-14.15	3.65052	0.23705071-150
	-8.55	0.16	0.00246		-2.55	0.169	0.00276		-14.15	3.66782	0.96258492-152
	-8.5	0.16	0.00229		-2.5	0.169	0.00276		-14.15	3.68512	0.38509096-153
	-8.45	0.16	0.00219		-2.45	0.169	0.00277		-14.15	3.70242	0.15178441-154
	-8.4	0.16	0.00212		-2.4	0.169	0.00277		-14.15	3.71972	0.58944931-156
	-8.35	0.16	0.00203		-2.35	0.169	0.00278		-14.15	3.73702	0.22554643-157
	-8.3	0.16	0.00224		-2.3	0.169	0.00278		-14.15	3.75433	0.85036536-159
	-8.25	0.16	0.00228		-2.25	0.169	0.00279		-14.15	3.77163	0.31590590-160
	-8.2	0.16	0.00236		-2.2	0.169	0.00279		-14.15	3.78893	0.11563432-161
	-8.15	0.16	0.00264		-2.15	0.169	0.0028		-14.15	3.80623	0.41704190-163
	-8.1	0.16	0.00283		-2.1	0.169	0.0028		-14.15	3.82353	0.14819012-164
	-8.05	0.16	0.0026		-2.05	0.169	0.0028		-14.15	3.84083	0.51878520-166
	-8	0.16	0.0024		-2	0.169	0.00281		-14.15	3.85813	0.17892460-167
	-7.95	0.16	0.00255		-1.95	0.169	0.00281		-14.15	3.87543	0.60793700-169
	-7.9	0.16	0.00197		-1.9	0.169	0.00282		-14.15	3.89273	0.20349466-170
	-7.85	0.16	0.00155		-1.85	0.169	0.00282		-14.15	3.91004	0.67105968-172
	-7.8	0.16	0.00138		-1.8	0.169	0.00283		-14.15	3.92734	0.21802005-173
	-7.75	0.16	0.00154		-1.75	0.169	0.00283		-14.15	3.94464	0.69787039-175
	-7.7	0.16	0.00144		-1.7	0.169	0.00284		-14.15	3.96194	0.22009513-176
	-7.65	0.16	0.00131		-1.65	0.169	0.00284		-14.15	3.97924	0.68393134-178
	-7.6	0.16	0.00147		-1.6	0.169	0.00285		-14.15	3.99654	0.20940281-179
	-7.55	0.16	0.00183		-1.55	0.169	0.00285		-14.15	4.01384	0.63170412-181
	-7.5	0.16	0.00272		-1.5	0.169	0.00286		-14.15	4.03114	0.18775545-182
	-7.45	0.16	0.00367		-1.45	0.169	0.00286		-14.15	4.04844	0.54979593-184
	-7.4	0.16	0.00472		-1.4	0.169	0.00286		-14.15	4.06574	0.15860721-185
	-7.35	0.16	0.00503		-1.35	0.169	0.00287		-14.15	4.08305	0.45075742-187
	-7.3	0.16	0.00528		-1.3	0.169	0.00287		-14.15	4.10035	0.12619850-188
	-7.25	0.16	0.00585		-1.25	0.169	0.00288		-14.15	4.11765	0.34806291-190
	-7.2	0.16	0.00555		-1.2	0.169	0.00288		-14.15	4.13495	0.94571903-192
	-7.15	0.16	0.00496		-1.15	0.169	0.00289		-14.15	4.15225	0.25315197-193
	-7.1	0.16	0.00495		-1.1	0.169	0.00289		-14.15	4.16955	0.66762274-195
	-7.05	0.16	0.00453		-1.05	0.169	0.0029		-14.15	4.18685	0.17347038-196
	-7	0.16	0.00507		-1	0.169	0.0029		-14.15	4.20415	0.44409118-198
	-6.95	0.16	0.00453		-0.95	0.169	0.00291		-14.15	4.22145	0.11201392-199
	-6.9	0.16	0.00412		-0.9	0.169	0.00291		-14.15	4.23875	0.27836662-201
	-6.85	0.16	0.00361		-0.85	0.169	0.00292		-14.15	4.25606	0.68154329-203
	-6.8	0.16	0.00288		-0.8	0.169	0.00292		-14.15	4.27336	0.16439293-204
	-6.75	0.16	0.0027		-0.75	0.169	0.00292		-14.15	4.29066	0.39063298-206
	-6.7	0.16	0.00177		-0.7	0.169	0.00293		-14.15	4.30796	0.91440315-208
	-6.65	0.16	0.000492		-0.65	0.169	0.00293		-14.15	4.32526	0.21085479-209
	-6.6	0.16	0.000741		-0.6	0.169	0.00294		-14.15	4.34256	0.47896991-211
	-6.55	0.16	0.000656		-0.55	0.169	0.00294		-14.15	4.35986	0.10718192-212
	-6.5	0.16	0.000238		-0.5	0.169	0.00295		-14.15	4.37716	0.23628592-214
	-6.45	0.16	0.000224		-0.45	0.169	0.00295		-14.15	4.39446	0.51318383-216
	-6.4	0.16	0.000116		-0.4	0.169	0.00296		-14.15	4.41177	0.10980954-217
	-6.35	0.16	0.000191		-0.35	0.169	0.00296		-14.15	4.42907	0.23149753-219
	-6.3	0.16	0.000142		-0.3	0.169	0.00297		-14.15	4.44637	0.48082958-221
	-6.25	0.16	0.000122		-0.25	0.169	0.00297		-14.15	4.46367	0.98393364-223
[truncated: 249,721+ more rows]

## Sheet: Fig.2a
Catalyst	H2 evolution rate (mmol gPt-1 min-1)
	Methylcyclohexane	Cyclohexane	Decalin
0.02Pt/MAO	468	768	84
0.05Pt/MAO	1469	3286	162
0.15Pt/MAO	2251	3166	190
0.375Pt/MAO	1962	2165	203
1Pt/MAO	919	1239	95
3Pt/MAO	454	558	69

## Sheet: Fig.2b
Cyclohexane dehydrogenation		Methylcyclohexane dehydrogenation		Decalin dehydrogenation
Temperature (K)	H2 evolution rate (mmol gPt-1 min-1)	Temperature (K)	H2 evolution rate (mmol gPt-1 min-1)	Temperature (K)	H2 evolution rate (mmol gPt-1 min-1)
483	34	623	1892.3	533	52.9
673	2923	573	575	563	95.9
573	400	573	160.2	533	20.8
553	1818	573	656.1	533	10
623	4.9	573	542	533	10.2
573	6848	593	242.7	458	46.6
553	3284	623	2509	458	25.3
563	5037	623	961	513	34
		623	369	573	599
		623	288.9	563	321
		553	143	553	203
		573	4275.6
		553	2251
		563	3308
All literature data can be found in Table S3-5

## Sheet: Fig.2d
CNPt-Pt	Error	TOF (min-1)
		Cyclohexane	Error	Methylcyclohexane	Error	Decalin
0	0	91.2	0	149.7	0	16.35	0
2.5	0.63	618.93	37.6	1476.17	15	57.56	1.2
4.7	0.5	737.38	91.4	1050.71	62.9	57.05	4.2
7	0	540.3	97.1	715.56	36.5	68.86	12.8

## Sheet: Fig.2e
	Time (min)	Conversion (%)	H2 evolution rate (mmol gPt-1 min-1)		Time (min)	Conversion (%)
0.15Pt/MAO	30	96.8289	1602.23	0.15Pt/Al2O3	30	96.8
	130	94.766	1568.09		90	94.9
	230	94.8017	1568.68		150	93.1
	330	96.8922	1603.28		210	91.5
	430	95.2497	1576.1		270	90.1
	530	93.8237	1552.5		330	88.8
	630	97.3751	1611.27		390	87.6
	730	94.7414	1567.69		450	86.6
	830	96.7322	1600.63		510	85.6
	930	93.8405	1552.78		570	84.7
	1030	94.6563	1566.28		630	83.8
	1130	97.1093	1606.87		690	82.8
	1230	94.1883	1558.53		750	81.8
	1330	95.1928	1575.15		810	80.9
	1430	95.9326	1587.4
	1530	96.9103	1603.57
	1630	96.9905	1604.9
	1730	94.4532	1562.92
	1830	93.0934	1540.42
	1930	94.1415	1557.76
	2030	93.1368	1541.13
	2130	93.9471	1554.54
	2230	97.9641	1621.01
	2330	93.6453	1549.55
	2430	97.2633	1609.42
	2530	95.7155	1583.8
	2630	96.5606	1597.79
	2730	96.2396	1592.48
	2830	95.572	1581.43
	2930	92.1996	1525.63
	3030	94.3507	1561.22
	3130	95.2572	1576.22
	3230	93.0264	1539.31
	3330	91.3104	1510.91
	3430	94.9066	1570.42
	3530	92.4737	1530.16
	3630	93.7617	1551.47
	3730	93.533	1547.69
	3830	93.0903	1540.36
	3930	95.0499	1572.79
	4030	93.0314	1539.39
	4130	92.5853	1532.01
	4230	94.4736	1563.25
	4330	92.65	1533.08
	4430	92.5318	1531.12
	4530	93.2483	1542.98
	4630	92.9626	1538.25
	4730	94.0786	1556.72
	4830	91.9061	1520.77
	4930	91.9059	1520.77
	5030	93.3233	1544.22
	5130	92.5001	1530.6
	5230	95.4637	1579.64
	5330	92.4246	1529.35
	5430	92.867	1536.67
	5530	92.547	1531.37
	5630	93.2592	1543.16
	5730	91.3181	1511.04
	5830	93.2021	1542.22
	5930	95.5668	1581.34
	6030	94.3695	1561.53

## Sheet: Fig.3a
CNPt-Pt	Error	Cyclohexane dehydrogenation		Methylcyclohexane dehydrogenation		Decalin dehydrogenation
		Ea (kJ/mol)	△S‡ (J/mol/K)	Ea (kJ/mol)	△S‡ (J/mol/K)	Ea (kJ/mol)	△S‡ (J/mol/K)
0	0	95.0872	-76.5884	49.8034	-162.701	63.4583	-146.775
2.5	0.63	111.873	-34.8604	110.967	-43.9892	93.5658	-81.7098
4.7	0.5	77.7891	-96.3507	129.1	-6.85884	133.041	-9.05373
7	0	68.8837	-120.565	82.885	-97.3994	128.587	-21.5746

[truncated: 101 more sheets: Fig.3b, Fig.3c, Fig.3d, Fig.3e, Fig.4a, Fig.4b, Fig.4c, Fig.5a, Fig.5c, Fig.5e, Fig.S1a, Fig.S1b, Fig.S2, Fig.S4a, Fig.S4b, Fig.S4c, Fig.S5a, Fig.S5b, Fig.S5c, Fig.S5d …]
